# Supplementary material for: 1,4-Bis[4-(meth­oxy­carbon­yl)benz­yl]-1H-1,2,4-triazol-4-ium bromide
Source: Acta Crystallogr Sect E Struct Rep Online. 2012 Apr 28;68(Pt 5):o1553. doi: 10.1107/S1600536812016728 (PMC3344652; doi:10.1107/S1600536812016728)
Supplement: Supplementary file 1 [file e-68-o1553-sup1.cif]

##############################################################################
#                                                                            #
# This CIF contains the data in a paper accepted for publication in          #
# Acta Crystallographica Section E. It conforms to the requirements of       #
# Notes for Authors for Acta Crystallographica Section E, and has been       #
# peer reviewed under the auspices of the IUCr Commission on Journals.       #
#                                                                            #
# Full details of the Crystallographic Information File format               #
# are given in the paper "The Crystallographic Information File (CIF):       #
# a New Standard Archive File for Crystallography" by S. R. Hall, F. H.      #
# Allen and I. D. Brown [Acta Cryst. (1991), A47, 655-685].                  #
#                                                                            #
# The current version of the core CIF dictionary is obtainable from          #
# ftp://ftp.iucr.org/pub/cif_core.dic.                                       #
#                                                                            #
# Software is freely available for graphical display of the structure(s)     #
# in this CIF. For information consult the CIF software page                 #
# http://www.iucr.org/resources/cif/software.                                #
#                                                                            #
# This file may be used for bona fide research purposes within the           #
# scientific community so long as proper attribution is given to the journal # 
# article from which it was obtained.                                        #
#                                                                            #
##############################################################################
data_global
_audit_creation_method     'form.cif (version 2.0)'
_journal_data_validation_number     ?
_journal_date_recd_electronic     2012-04-11
_journal_date_accepted     2012-04-17
_journal_name_full     'Acta Crystallographica, Section E'
_journal_year     2012
_journal_volume     68
_journal_issue      5
_journal_page_first     o1553
_journal_page_last     o1553
_journal_paper_category     QO
_journal_paper_doi     10.1107/S1600536812016728
_journal_coeditor_code     NG5263
_publ_contact_author
;
      Huang, Hua-Rong
      Guangdong University of Technology
      Faculty of Chemical Engineering and Light Industry
      Guangzhou 510006, Guangdong
      People's Republic of China
;
_publ_contact_author_email     coreyhr@yahoo.cn
_publ_contact_author_fax     ?
_publ_contact_author_phone     ?
_publ_section_title
;
1,4-Bis[4-(methoxycarbonyl)benzyl]-1<i>H</i>-1,2,4-triazol-4-ium bromide
;
loop_
    _publ_author_name
    _publ_author_address
    'Guo, Wen-Jiao'
;     Guangdong University of Technology
      Faculty of Chemical Engineering and Light Industry
      Guangzhou 510006, Guangdong
      People's Republic of China
;
    'Huang, Hua-Rong'
;     Guangdong University of Technology
      Faculty of Chemical Engineering and Light Industry
      Guangzhou 510006, Guangdong
      People's Republic of China
;
    'Du, Zhi-Yun'
;     Guangdong University of Technology
      Faculty of Chemical Engineering and Light Industry
      Guangzhou 510006, Guangdong
      People's Republic of China
;
    'Fang, Yan-Xiong'
;     Guangdong University of Technology
      Faculty of Chemical Engineering and Light Industry
      Guangzhou 510006, Guangdong
      People's Republic of China
;
    'Zhang, Kun'
;     Guangdong University of Technology
      Faculty of Chemical Engineering and Light Industry
      Guangzhou 510006, Guangdong
      People's Republic of China
;
data_I
_audit_creation_method     SHELXL-97
_chemical_name_systematic
;
1,4-Bis[4-(methoxycarbonyl)benzyl]-1<i>H</i>-1,2,4-triazol-4-ium bromide
;
_chemical_name_common     ?
_chemical_formula_moiety     'C20 H20 N3 O4 +, Br -'
_chemical_formula_sum     'C20 H20 Br N3 O4'
_chemical_formula_iupac     'C20 H20 N3 O4 +, Br -'
_chemical_formula_weight     446.30
_chemical_melting_point     ?
_space_group_crystal_system     orthorhombic
_space_group_name_H-M_alt     'P c a 21'
_space_group_name_Hall     'P 2c -2ac'
loop_
    _symmetry_equiv_pos_as_xyz
    'x, y, z'
    '-x, -y, z+1/2'
    '-x+1/2, y, z+1/2'
    'x+1/2, -y, z'
_cell_length_a     33.6880(15)
_cell_length_b     4.7962(3)
_cell_length_c     12.3337(6)
_cell_angle_alpha     90.00
_cell_angle_beta     90.00
_cell_angle_gamma     90.00
_cell_volume     1992.81(18)
_cell_formula_units_Z     4
_cell_measurement_reflns_used     3691
_cell_measurement_theta_min     3.5806
_cell_measurement_theta_max     66.8607
_cell_measurement_temperature     173(2)
_exptl_crystal_description     block
_exptl_crystal_colour     colorless
_exptl_crystal_size_max     0.40
_exptl_crystal_size_mid     0.32
_exptl_crystal_size_min     0.31
_exptl_crystal_density_diffrn     1.488
_exptl_crystal_density_meas     ?
_exptl_crystal_density_method     'not measured'
_exptl_crystal_F_000     912
_exptl_absorpt_coefficient_mu     3.080
_exptl_absorpt_correction_type     multi-scan
_exptl_absorpt_process_details
;
(ABSPACK in CrysAlis PRO; Oxford Diffraction, 2006)
;
_exptl_absorpt_correction_T_min     0.3721
_exptl_absorpt_correction_T_max     0.4485
_exptl_special_details     ?
_diffrn_ambient_temperature     173(2)
_diffrn_radiation_type     CuK\a
_diffrn_radiation_wavelength     1.5418
_diffrn_radiation_source     'Enhance Ultra (Cu) X-ray Source'
_diffrn_radiation_monochromator     mirror
_diffrn_measurement_device_type
                                'Oxford Diffraction Xcalibur Atlas Gemini Ultra'
_diffrn_measurement_method     '\f and \w scans'
_diffrn_detector_area_resol_mean     10.5058
_diffrn_reflns_number     6375
_diffrn_reflns_av_R_equivalents     0.0273
_diffrn_reflns_av_sigmaI/netI     0.0283
_diffrn_reflns_theta_min     4.44
_diffrn_reflns_theta_max     66.91
_diffrn_reflns_theta_full     66.91
_diffrn_measured_fraction_theta_max     0.999
_diffrn_measured_fraction_theta_full     0.999
_diffrn_reflns_limit_h_min     -40
_diffrn_reflns_limit_h_max     39
_diffrn_reflns_limit_k_min     -5
_diffrn_reflns_limit_k_max     4
_diffrn_reflns_limit_l_min     -11
_diffrn_reflns_limit_l_max     14
_diffrn_standards_number     0
_diffrn_standards_interval_count     .
_diffrn_standards_interval_time     .
_diffrn_standards_decay_%     ?
_refine_special_details
;
Refinement of <i>F</i>^2^ against ALL reflections. The weighted <i>R</i>-factor
<i>wR</i> and goodness of fit <i>S</i> are based on <i>F</i>^2^, conventional
<i>R</i>-factors <i>R</i> are based on <i>F</i>, with <i>F</i> set to zero for
negative <i>F</i>^2^. The threshold expression of <i>F</i>^2^ >
\s(<i>F</i>^2^) is used only for calculating <i>R</i>-factors(gt) <i>etc</i>.
and is not relevant to the choice of reflections for refinement.
<i>R</i>-factors based on <i>F</i>^2^ are statistically about twice as large
as those based on <i>F</i>, and <i>R</i>- factors based on ALL data will be
even larger.
;
_reflns_number_total     2709
_reflns_number_gt     2541
_reflns_threshold_expression     I>2sigma(I)
_refine_ls_structure_factor_coef     Fsqd
_refine_ls_matrix_type     full
_refine_ls_R_factor_all     0.0300
_refine_ls_R_factor_gt     0.0271
_refine_ls_wR_factor_gt     0.0671
_refine_ls_wR_factor_ref     0.0693
_refine_ls_goodness_of_fit_ref     1.049
_refine_ls_restrained_S_all     1.049
_refine_ls_number_reflns     2709
_refine_ls_number_parameters     255
_refine_ls_number_restraints     1
_refine_ls_hydrogen_treatment     constr
_refine_ls_weighting_scheme     calc
_refine_ls_weighting_details
         'calc w=1/[\s^2^(Fo^2^)+(0.0373P)^2^+0.0837P] where P=(Fo^2^+2Fc^2^)/3'
_atom_sites_solution_hydrogens     geom
_atom_sites_solution_primary     direct
_atom_sites_solution_secondary     difmap
_refine_ls_shift/su_max     0.000
_refine_ls_shift/su_mean     0.000
_refine_diff_density_max     0.372
_refine_diff_density_min     -0.236
_refine_ls_extinction_method     none
_refine_ls_extinction_coef     ?
_refine_ls_abs_structure_details     'Flack (1983), 840 Friedel pairs'
_refine_ls_abs_structure_Flack     0.021(18)
loop_
    _atom_type_symbol
    _atom_type_description
    _atom_type_scat_dispersion_real
    _atom_type_scat_dispersion_imag
    _atom_type_scat_source
    'C' 'C' 0.0181 0.0091
                         'International Tables Vol C Tables 4.2.6.8 and 6.1.1.4'
    'H' 'H' 0.0000 0.0000
                         'International Tables Vol C Tables 4.2.6.8 and 6.1.1.4'
    'N' 'N' 0.0311 0.0180
                         'International Tables Vol C Tables 4.2.6.8 and 6.1.1.4'
    'O' 'O' 0.0492 0.0322
                         'International Tables Vol C Tables 4.2.6.8 and 6.1.1.4'
    'Br' 'Br' -0.6763 1.2805
                         'International Tables Vol C Tables 4.2.6.8 and 6.1.1.4'
_computing_data_collection     'CrysAlis PRO (Oxford Diffraction, 2006)'
_computing_cell_refinement     'CrysAlis PRO (Oxford Diffraction, 2006)'
_computing_data_reduction     'CrysAlis PRO (Oxford Diffraction, 2006)'
_computing_structure_solution     'SHELXS97 (Sheldrick, 2008)'
_computing_structure_refinement     'SHELXL97 (Sheldrick, 2008)'
_computing_molecular_graphics     'SHELXTL (Sheldrick, 2008)'
_computing_publication_material
                                'WinGX (Farrugia, 1999) and PLATON (Spek, 2009)'
loop_
    _atom_site_type_symbol
    _atom_site_label
    _atom_site_fract_x
    _atom_site_fract_y
    _atom_site_fract_z
    _atom_site_U_iso_or_equiv
    _atom_site_adp_type
    _atom_site_calc_flag
    _atom_site_refinement_flags
    _atom_site_occupancy
    _atom_site_symmetry_multiplicity
    _atom_site_disorder_assembly
    _atom_site_disorder_group
    C C1 0.47864(8) 0.6564(6) 0.2417(3) 0.0375(7) Uani d . 1 1 . .
    H H1 0.4887 0.7596 0.1819 0.045 Uiso calc R 1 1 . .
    C C2 0.47240(9) 0.3718(7) 0.3756(3) 0.0452(7) Uani d . 1 1 . .
    H H2 0.4788 0.2350 0.4285 0.054 Uiso calc R 1 1 . .
    C C3 0.40894(9) 0.8422(7) 0.2458(3) 0.0480(8) Uani d . 1 1 . .
    H H3A 0.4184 0.9793 0.1917 0.058 Uiso calc R 1 1 . .
    H H3B 0.3980 0.9465 0.3083 0.058 Uiso calc R 1 1 . .
    C C4 0.37667(8) 0.6644(6) 0.1961(3) 0.0441(7) Uani d . 1 1 . .
    C C5 0.34867(10) 0.5364(9) 0.2611(3) 0.0554(9) Uani d . 1 1 . .
    H H5 0.3490 0.5665 0.3373 0.067 Uiso calc R 1 1 . .
    C C6 0.32036(11) 0.3655(9) 0.2160(3) 0.0599(10) Uani d . 1 1 . .
    H H6 0.3017 0.2741 0.2616 0.072 Uiso calc R 1 1 . .
    C C7 0.31867(9) 0.3249(7) 0.1051(3) 0.0450(7) Uani d . 1 1 . .
    C C8 0.34607(8) 0.4583(7) 0.0390(4) 0.0538(7) Uani d . 1 1 . .
    H H8 0.3449 0.4351 -0.0374 0.065 Uiso calc R 1 1 . .
    C C9 0.37509(10) 0.6255(8) 0.0851(3) 0.0533(9) Uani d . 1 1 . .
    H H9 0.3941 0.7143 0.0399 0.064 Uiso calc R 1 1 . .
    C C10 0.28761(9) 0.1331(7) 0.0608(4) 0.0518(10) Uani d . 1 1 . .
    C C11 0.26013(14) -0.0757(11) -0.0946(4) 0.0807(13) Uani d . 1 1 . .
    H H11A 0.2335 -0.0263 -0.0690 0.121 Uiso calc R 1 1 . .
    H H11B 0.2662 -0.2681 -0.0735 0.121 Uiso calc R 1 1 . .
    H H11C 0.2612 -0.0592 -0.1737 0.121 Uiso calc R 1 1 . .
    C C12 0.53934(10) 0.3639(7) 0.2875(3) 0.0456(8) Uani d . 1 1 . .
    H H12A 0.5389 0.2054 0.2361 0.055 Uiso calc R 1 1 . .
    H H12B 0.5492 0.2936 0.3580 0.055 Uiso calc R 1 1 . .
    C C13 0.56784(9) 0.5850(7) 0.2453(3) 0.0389(7) Uani d . 1 1 . .
    C C14 0.59021(9) 0.7440(7) 0.3159(3) 0.0421(7) Uani d . 1 1 . .
    H H14 0.5868 0.7241 0.3919 0.051 Uiso calc R 1 1 . .
    C C15 0.61770(9) 0.9330(7) 0.2758(3) 0.0454(7) Uani d . 1 1 . .
    H H15 0.6334 1.0398 0.3246 0.054 Uiso calc R 1 1 . .
    C C16 0.62246(8) 0.9668(7) 0.1643(3) 0.0428(7) Uani d . 1 1 . .
    C C17 0.59997(10) 0.8069(8) 0.0951(3) 0.0521(8) Uani d . 1 1 . .
    H H17 0.6030 0.8288 0.0190 0.063 Uiso calc R 1 1 . .
    C C18 0.57294(9) 0.6139(8) 0.1348(3) 0.0475(7) Uani d . 1 1 . .
    H H18 0.5580 0.5021 0.0861 0.057 Uiso calc R 1 1 . .
    C C19 0.65221(11) 1.1610(8) 0.1181(4) 0.0541(10) Uani d . 1 1 . .
    C C20 0.70101(11) 1.5049(8) 0.1569(5) 0.0781(14) Uani d . 1 1 . .
    H H20A 0.7055 1.6461 0.2130 0.117 Uiso calc R 1 1 . .
    H H20B 0.6921 1.5960 0.0901 0.117 Uiso calc R 1 1 . .
    H H20C 0.7258 1.4045 0.1429 0.117 Uiso calc R 1 1 . .
    N N1 0.44256(8) 0.6675(5) 0.2823(2) 0.0398(6) Uani d . 1 1 . .
    N N2 0.43770(8) 0.4859(7) 0.3659(2) 0.0497(8) Uani d . 1 1 . .
    N N3 0.49824(8) 0.4702(6) 0.3018(2) 0.0345(5) Uani d . 1 1 . .
    O O1 0.26382(8) 0.0139(6) 0.1165(3) 0.0724(8) Uani d . 1 1 . .
    O O2 0.28892(9) 0.1106(6) -0.0466(3) 0.0679(7) Uani d . 1 1 . .
    O O3 0.65877(9) 1.1836(7) 0.0219(3) 0.0767(10) Uani d . 1 1 . .
    O O4 0.67098(7) 1.3101(5) 0.1933(3) 0.0648(7) Uani d . 1 1 . .
    Br Br1 0.479859(9) 1.16298(6) 0.04187(3) 0.04923(11) Uani d . 1 1 . .
loop_
    _atom_site_aniso_label
    _atom_site_aniso_U_11
    _atom_site_aniso_U_22
    _atom_site_aniso_U_33
    _atom_site_aniso_U_12
    _atom_site_aniso_U_13
    _atom_site_aniso_U_23
    C1 0.0373(15) 0.0360(17) 0.0391(17) -0.0023(11) 0.0009(12) 0.0032(13)
    C2 0.0461(17) 0.051(2) 0.0381(17) -0.0054(13) -0.0026(13) 0.0080(14)
    C3 0.0408(15) 0.0435(19) 0.060(2) 0.0051(13) -0.0021(15) -0.0033(15)
    C4 0.0349(14) 0.0423(18) 0.0550(19) 0.0042(11) -0.0035(14) -0.0035(15)
    C5 0.0490(18) 0.073(3) 0.0444(19) -0.0087(16) 0.0028(15) -0.0006(17)
    C6 0.0504(18) 0.080(3) 0.050(2) -0.0217(17) 0.0059(16) 0.0001(18)
    C7 0.0335(14) 0.049(2) 0.0527(19) 0.0010(12) 0.0005(13) -0.0019(15)
    C8 0.0473(15) 0.070(2) 0.0442(15) -0.0054(13) 0.006(2) -0.003(2)
    C9 0.0431(16) 0.066(2) 0.0507(18) -0.0115(15) 0.0083(14) 0.0001(16)
    C10 0.0411(14) 0.0516(18) 0.063(3) 0.0008(13) -0.0052(17) -0.0019(19)
    C11 0.083(3) 0.087(3) 0.072(3) -0.020(2) -0.022(3) -0.009(3)
    C12 0.0394(16) 0.0411(18) 0.056(2) 0.0024(13) -0.0035(16) 0.0029(15)
    C13 0.0333(14) 0.0384(17) 0.0450(18) 0.0048(12) -0.0016(13) 0.0034(15)
    C14 0.0405(15) 0.0466(17) 0.0392(16) 0.0031(12) -0.0009(13) 0.0001(14)
    C15 0.0393(15) 0.0486(19) 0.0483(18) -0.0006(12) -0.0026(13) -0.0061(15)
    C16 0.0367(14) 0.0421(18) 0.0494(17) 0.0055(12) 0.0017(13) 0.0057(14)
    C17 0.0513(18) 0.066(3) 0.0386(16) -0.0032(16) -0.0007(15) 0.0064(16)
    C18 0.0474(17) 0.055(2) 0.0405(17) -0.0066(13) -0.0061(14) -0.0029(15)
    C19 0.0439(17) 0.051(2) 0.068(3) 0.0036(14) 0.0061(18) 0.0162(19)
    C20 0.0489(19) 0.049(2) 0.137(4) -0.0081(16) 0.016(2) 0.009(2)
    N1 0.0370(12) 0.0420(16) 0.0402(14) -0.0050(10) -0.0018(12) -0.0007(11)
    N2 0.0437(14) 0.064(2) 0.0408(16) -0.0075(13) 0.0009(12) 0.0105(14)
    N3 0.0365(11) 0.0365(14) 0.0304(12) -0.0044(9) 0.0003(9) 0.0020(11)
    O1 0.0623(16) 0.082(2) 0.0729(19) -0.0267(15) 0.0071(14) -0.0048(16)
    O2 0.0654(16) 0.0780(19) 0.0603(16) -0.0199(14) -0.0075(14) -0.0071(15)
    O3 0.0720(17) 0.087(2) 0.071(3) -0.0134(14) 0.0174(17) 0.0213(16)
    O4 0.0499(13) 0.0555(16) 0.089(2) -0.0115(10) 0.0067(14) 0.0025(15)
    Br1 0.06480(19) 0.04233(17) 0.04057(16) -0.00337(13) -0.0031(2) 0.0041(2)
_geom_special_details
;
All e.s.d.'s (except the e.s.d. in the dihedral angle between two l.s. planes)
are estimated using the full covariance matrix. The cell e.s.d.'s are taken
into account individually in the estimation of e.s.d.'s in distances, angles
and torsion angles; correlations between e.s.d.'s in cell parameters are only
used when they are defined by crystal symmetry. An approximate (isotropic)
treatment of cell e.s.d.'s is used for estimating e.s.d.'s involving l.s.
planes.
;
loop_
    _geom_bond_atom_site_label_1
    _geom_bond_atom_site_label_2
    _geom_bond_site_symmetry_2
    _geom_bond_distance
    _geom_bond_publ_flag
    C1 N1 . 1.316(4) ?
    C1 N3 . 1.335(4) ?
    C1 H1 . 0.9500 ?
    C2 N2 . 1.296(4) ?
    C2 N3 . 1.345(4) ?
    C2 H2 . 0.9500 ?
    C3 N1 . 1.479(4) ?
    C3 C4 . 1.512(4) ?
    C3 H3A . 0.9900 ?
    C3 H3B . 0.9900 ?
    C4 C5 . 1.382(5) ?
    C4 C9 . 1.383(5) ?
    C5 C6 . 1.376(5) ?
    C5 H5 . 0.9500 ?
    C6 C7 . 1.382(5) ?
    C6 H6 . 0.9500 ?
    C7 C8 . 1.388(5) ?
    C7 C10 . 1.497(5) ?
    C8 C9 . 1.386(5) ?
    C8 H8 . 0.9500 ?
    C9 H9 . 0.9500 ?
    C10 O1 . 1.200(5) ?
    C10 O2 . 1.331(6) ?
    C11 O2 . 1.445(5) ?
    C11 H11A . 0.9800 ?
    C11 H11B . 0.9800 ?
    C11 H11C . 0.9800 ?
    C12 N3 . 1.486(5) ?
    C12 C13 . 1.522(5) ?
    C12 H12A . 0.9900 ?
    C12 H12B . 0.9900 ?
    C13 C18 . 1.381(5) ?
    C13 C14 . 1.381(5) ?
    C14 C15 . 1.387(5) ?
    C14 H14 . 0.9500 ?
    C15 C16 . 1.394(5) ?
    C15 H15 . 0.9500 ?
    C16 C17 . 1.376(5) ?
    C16 C19 . 1.482(5) ?
    C17 C18 . 1.388(5) ?
    C17 H17 . 0.9500 ?
    C18 H18 . 0.9500 ?
    C19 O3 . 1.212(6) ?
    C19 O4 . 1.331(5) ?
    C20 O4 . 1.449(4) ?
    C20 H20A . 0.9800 ?
    C20 H20B . 0.9800 ?
    C20 H20C . 0.9800 ?
    N1 N2 . 1.359(4) ?
loop_
    _geom_angle_atom_site_label_1
    _geom_angle_atom_site_label_2
    _geom_angle_atom_site_label_3
    _geom_angle_site_symmetry_1
    _geom_angle_site_symmetry_3
    _geom_angle
    _geom_angle_publ_flag
    N1 C1 N3 . . 105.8(3) ?
    N1 C1 H1 . . 127.1 ?
    N3 C1 H1 . . 127.1 ?
    N2 C2 N3 . . 111.9(3) ?
    N2 C2 H2 . . 124.1 ?
    N3 C2 H2 . . 124.1 ?
    N1 C3 C4 . . 110.8(3) ?
    N1 C3 H3A . . 109.5 ?
    C4 C3 H3A . . 109.5 ?
    N1 C3 H3B . . 109.5 ?
    C4 C3 H3B . . 109.5 ?
    H3A C3 H3B . . 108.1 ?
    C5 C4 C9 . . 119.3(3) ?
    C5 C4 C3 . . 120.4(3) ?
    C9 C4 C3 . . 120.3(3) ?
    C6 C5 C4 . . 120.2(3) ?
    C6 C5 H5 . . 119.9 ?
    C4 C5 H5 . . 119.9 ?
    C5 C6 C7 . . 120.9(3) ?
    C5 C6 H6 . . 119.6 ?
    C7 C6 H6 . . 119.6 ?
    C6 C7 C8 . . 119.3(3) ?
    C6 C7 C10 . . 118.4(3) ?
    C8 C7 C10 . . 122.3(3) ?
    C9 C8 C7 . . 119.7(4) ?
    C9 C8 H8 . . 120.2 ?
    C7 C8 H8 . . 120.2 ?
    C4 C9 C8 . . 120.7(3) ?
    C4 C9 H9 . . 119.6 ?
    C8 C9 H9 . . 119.6 ?
    O1 C10 O2 . . 123.6(4) ?
    O1 C10 C7 . . 123.4(4) ?
    O2 C10 C7 . . 113.0(3) ?
    O2 C11 H11A . . 109.5 ?
    O2 C11 H11B . . 109.5 ?
    H11A C11 H11B . . 109.5 ?
    O2 C11 H11C . . 109.5 ?
    H11A C11 H11C . . 109.5 ?
    H11B C11 H11C . . 109.5 ?
    N3 C12 C13 . . 112.9(3) ?
    N3 C12 H12A . . 109.0 ?
    C13 C12 H12A . . 109.0 ?
    N3 C12 H12B . . 109.0 ?
    C13 C12 H12B . . 109.0 ?
    H12A C12 H12B . . 107.8 ?
    C18 C13 C14 . . 119.9(3) ?
    C18 C13 C12 . . 119.1(3) ?
    C14 C13 C12 . . 120.9(3) ?
    C13 C14 C15 . . 120.1(3) ?
    C13 C14 H14 . . 120.0 ?
    C15 C14 H14 . . 120.0 ?
    C14 C15 C16 . . 120.3(3) ?
    C14 C15 H15 . . 119.9 ?
    C16 C15 H15 . . 119.9 ?
    C17 C16 C15 . . 119.0(3) ?
    C17 C16 C19 . . 118.9(3) ?
    C15 C16 C19 . . 122.0(3) ?
    C16 C17 C18 . . 120.9(3) ?
    C16 C17 H17 . . 119.5 ?
    C18 C17 H17 . . 119.5 ?
    C13 C18 C17 . . 119.8(3) ?
    C13 C18 H18 . . 120.1 ?
    C17 C18 H18 . . 120.1 ?
    O3 C19 O4 . . 123.2(4) ?
    O3 C19 C16 . . 123.8(4) ?
    O4 C19 C16 . . 113.0(3) ?
    O4 C20 H20A . . 109.5 ?
    O4 C20 H20B . . 109.5 ?
    H20A C20 H20B . . 109.5 ?
    O4 C20 H20C . . 109.5 ?
    H20A C20 H20C . . 109.5 ?
    H20B C20 H20C . . 109.5 ?
    C1 N1 N2 . . 112.0(3) ?
    C1 N1 C3 . . 127.9(3) ?
    N2 N1 C3 . . 120.1(3) ?
    C2 N2 N1 . . 103.4(3) ?
    C1 N3 C2 . . 106.9(3) ?
    C1 N3 C12 . . 128.6(3) ?
    C2 N3 C12 . . 124.2(3) ?
    C10 O2 C11 . . 115.8(4) ?
    C19 O4 C20 . . 117.5(4) ?
loop_
    _geom_torsion_atom_site_label_1
    _geom_torsion_atom_site_label_2
    _geom_torsion_atom_site_label_3
    _geom_torsion_atom_site_label_4
    _geom_torsion_site_symmetry_1
    _geom_torsion_site_symmetry_2
    _geom_torsion_site_symmetry_3
    _geom_torsion_site_symmetry_4
    _geom_torsion
    _geom_torsion_publ_flag
    N1 C3 C4 C5 . . . . 84.0(4) ?
    N1 C3 C4 C9 . . . . -95.3(4) ?
    C9 C4 C5 C6 . . . . 2.0(6) ?
    C3 C4 C5 C6 . . . . -177.3(3) ?
    C4 C5 C6 C7 . . . . -1.8(6) ?
    C5 C6 C7 C8 . . . . 0.2(6) ?
    C5 C6 C7 C10 . . . . 179.1(3) ?
    C6 C7 C8 C9 . . . . 1.2(5) ?
    C10 C7 C8 C9 . . . . -177.6(3) ?
    C5 C4 C9 C8 . . . . -0.6(6) ?
    C3 C4 C9 C8 . . . . 178.7(3) ?
    C7 C8 C9 C4 . . . . -1.0(5) ?
    C6 C7 C10 O1 . . . . 0.6(5) ?
    C8 C7 C10 O1 . . . . 179.4(3) ?
    C6 C7 C10 O2 . . . . -180.0(4) ?
    C8 C7 C10 O2 . . . . -1.1(5) ?
    N3 C12 C13 C18 . . . . -90.6(4) ?
    N3 C12 C13 C14 . . . . 93.2(4) ?
    C18 C13 C14 C15 . . . . 0.1(5) ?
    C12 C13 C14 C15 . . . . 176.2(3) ?
    C13 C14 C15 C16 . . . . 1.1(5) ?
    C14 C15 C16 C17 . . . . -1.1(5) ?
    C14 C15 C16 C19 . . . . -178.4(3) ?
    C15 C16 C17 C18 . . . . -0.1(5) ?
    C19 C16 C17 C18 . . . . 177.3(3) ?
    C14 C13 C18 C17 . . . . -1.3(5) ?
    C12 C13 C18 C17 . . . . -177.5(3) ?
    C16 C17 C18 C13 . . . . 1.3(5) ?
    C17 C16 C19 O3 . . . . -1.9(6) ?
    C15 C16 C19 O3 . . . . 175.5(4) ?
    C17 C16 C19 O4 . . . . 177.8(3) ?
    C15 C16 C19 O4 . . . . -4.9(5) ?
    N3 C1 N1 N2 . . . . -1.9(4) ?
    N3 C1 N1 C3 . . . . 179.8(3) ?
    C4 C3 N1 C1 . . . . 111.4(4) ?
    C4 C3 N1 N2 . . . . -66.8(4) ?
    N3 C2 N2 N1 . . . . -0.8(4) ?
    C1 N1 N2 C2 . . . . 1.7(4) ?
    C3 N1 N2 C2 . . . . -179.8(3) ?
    N1 C1 N3 C2 . . . . 1.3(4) ?
    N1 C1 N3 C12 . . . . 175.9(3) ?
    N2 C2 N3 C1 . . . . -0.3(4) ?
    N2 C2 N3 C12 . . . . -175.2(3) ?
    C13 C12 N3 C1 . . . . 35.4(5) ?
    C13 C12 N3 C2 . . . . -150.9(3) ?
    O1 C10 O2 C11 . . . . -1.6(6) ?
    C7 C10 O2 C11 . . . . 178.9(3) ?
    O3 C19 O4 C20 . . . . -0.9(5) ?
    C16 C19 O4 C20 . . . . 179.4(3) ?
loop_
    _geom_hbond_atom_site_label_D
    _geom_hbond_atom_site_label_H
    _geom_hbond_atom_site_label_A
    _geom_hbond_site_symmetry_A
    _geom_hbond_distance_DH
    _geom_hbond_distance_HA
    _geom_hbond_distance_DA
    _geom_hbond_angle_DHA
    _geom_hbond_publ_flag
    C1 H1 Br1 . 0.95 2.61 3.461(3) 149.2 y
    C3 H3A Br1 . 0.99 2.91 3.795(4) 149.2 y
    C2 H2 Br1 2_665 0.95 2.75 3.657(3) 160.9 y
