# Supplementary material for: 1,4-Bis[4-(meth­oxy­carbon­yl)benz­yl]-1H-1,2,4-triazol-4-ium bromide
Source: Acta Crystallogr Sect E Struct Rep Online. 2012 Apr 28;68(Pt 5):o1553. doi: 10.1107/S1600536812016728 (PMC3344652; doi:10.1107/S1600536812016728)
Supplement: Supplementary file 2 [file e-68-o1553-Isup2.hkl]

# 
# h,k,l, Fc-squared, Fo-squared, sigma(Fo-squared) and status flag 
# 
data_I
_shelx_title ' g1 in Pca21' 
_shelx_refln_list_code          4 
_shelx_F_calc_maximum      191.51 
_exptl_crystal_F_000       912.00 
_reflns_d_resolution_high  0.8380 
 
loop_ 
 _symmetry_equiv_pos_as_xyz 
 'x, y, z' 
 '-x, -y, z+1/2' 
 '-x+1/2, y, z+1/2' 
 'x+1/2, -y, z' 
 
_cell_length_a    33.6880 
_cell_length_b     4.7962 
_cell_length_c    12.3337 
_cell_angle_alpha  90.000 
_cell_angle_beta   90.000 
_cell_angle_gamma  90.000 
 
_shelx_F_squared_multiplier     1.000 
 
loop_ 
 _refln_index_h 
 _refln_index_k 
 _refln_index_l 
 _refln_F_squared_calc 
 _refln_F_squared_meas 
 _refln_F_squared_sigma 
 _refln_observed_status 
   1   2 -11     1131.73     1115.21     41.38 o 
   2   2 -11       32.94       57.44     10.86 o 
   3   2 -11      829.04      877.14     37.40 o 
   4   2 -11      102.01       91.59     13.08 o 
   1   3 -11      116.06      106.64      9.25 o 
   2   3 -11      150.78      159.63     12.38 o 
   3   3 -11       74.33       71.34     10.68 o 
   4   3 -11      215.36      196.74     16.71 o 
   5   3 -11       11.36       24.71      7.54 o 
   6   3 -11      319.67      307.38     20.41 o 
   2   1 -10      665.21      659.59     32.66 o 
   0   2 -10      272.28      295.63     22.21 o 
   1   2 -10      289.31      287.33     15.59 o 
   2   2 -10      453.52      439.67     18.94 o 
   3   2 -10       92.94      126.81     15.38 o 
   4   2 -10     1016.03      940.56     39.55 o 
   5   2 -10      429.98      425.76     26.84 o 
   6   2 -10      215.22      209.46     19.22 o 
   7   2 -10     1003.85      918.62     39.01 o 
   8   2 -10      331.39      307.48     23.02 o 
   9   2 -10     1005.12      992.90     40.71 o 
  10   2 -10       81.14      102.62     14.44 o 
  19   2 -10      100.11      137.28     15.20 o 
  20   2 -10       59.69       77.89     11.70 o 
  21   2 -10       88.18      100.27     12.28 o 
  22   2 -10       53.90       61.45      9.85 o 
  23   2 -10       59.81       57.09      9.13 o 
  24   2 -10       15.57       23.58      5.89 o 
  25   2 -10        2.51        6.44      4.48 o 
   0   3 -10     1637.77     1704.87     51.42 o 
   1   3 -10       78.31       89.44      9.49 o 
   2   3 -10      585.00      609.96     21.97 o 
   3   3 -10       42.23       39.52      6.55 o 
   4   3 -10      313.90      339.04     16.32 o 
   5   3 -10       18.82       16.22      5.13 o 
   6   3 -10      468.25      478.94     19.25 o 
   7   3 -10       33.93       29.70      8.60 o 
   8   3 -10      155.86      147.63     16.21 o 
   9   3 -10       12.80        5.90      5.46 o 
  10   3 -10        1.00        4.07      5.98 o 
  11   3 -10       34.39       29.47      8.38 o 
   0   4 -10      151.64      167.18     13.29 o 
   1   4 -10        0.01        6.61      3.13 o 
   2   4 -10      190.89      192.67     10.13 o 
   3   4 -10       25.08       26.18      4.41 o 
   4   4 -10      222.60      220.38     15.36 o 
   5   4 -10      137.01      141.69     12.14 o 
   6   4 -10       46.14       50.74      8.08 o 
   7   4 -10      268.54      281.55     16.69 o 
   8   4 -10       24.90       19.77      5.07 o 
   1   1  -9     2223.63     2313.19     58.44 o 
   2   1  -9        9.86       19.74      8.08 o 
   3   1  -9     1872.53     1988.87     55.61 o 
   4   1  -9      311.47      360.79     24.44 o 
   5   1  -9      741.17      809.21     36.16 o 
   6   1  -9      561.25      583.48     30.77 o 
   7   1  -9      937.80      968.01     39.57 o 
   8   1  -9      177.03      197.56     18.47 o 
  31   1  -9        4.39       13.31      4.30 o 
   1   2  -9     1664.96     1678.72     67.93 o 
   2   2  -9      106.65      113.02      9.89 o 
   3   2  -9     1242.20     1251.12     30.89 o 
   4   2  -9      324.69      326.62     19.80 o 
   5   2  -9     1696.77     1588.47     60.67 o 
   6   2  -9      153.39      137.65     15.54 o 
   7   2  -9      398.34      383.53     25.14 o 
   8   2  -9        7.87        2.09      5.02 o 
   9   2  -9       97.27      113.24     14.87 o 
  10   2  -9      624.48      601.55     32.27 o 
  11   2  -9      423.72      404.28     26.96 o 
  12   2  -9      972.12      964.17     41.46 o 
  13   2  -9       80.15       79.32     14.03 o 
  23   2  -9      401.30      423.71     23.53 o 
  24   2  -9       56.02       70.91     10.25 o 
  25   2  -9      709.51      702.08     28.15 o 
  26   2  -9       21.02       22.90      6.41 o 
  27   2  -9      172.67      175.34     13.14 o 
  28   2  -9       42.07       42.25      6.77 o 
   1   3  -9       50.33       61.50      8.15 o 
   2   3  -9      601.41      628.94     23.13 o 
   3   3  -9       37.49       31.51      9.31 o 
   4   3  -9      365.80      363.09     25.40 o 
   5   3  -9      111.39      119.62     15.42 o 
   6   3  -9      215.78      227.43     20.46 o 
   7   3  -9       99.03       97.83     14.60 o 
   8   3  -9      514.65      564.91     31.96 o 
   9   3  -9        0.20        3.28      6.32 o 
  10   3  -9      828.45      954.38     41.25 o 
  11   3  -9       21.82       24.41      8.78 o 
  12   3  -9      574.79      681.55     35.18 o 
  13   3  -9       86.83       72.96     12.94 o 
  14   3  -9      542.64      647.53     33.63 o 
  17   3  -9       27.65       22.83      7.39 o 
  18   3  -9      356.64      372.04     21.89 o 
  19   3  -9        9.32       12.79      6.38 o 
  20   3  -9      101.71      106.67     11.74 o 
  21   3  -9       10.00       17.48      5.85 o 
  22   3  -9       50.84       53.64      8.23 o 
   1   4  -9      522.07      551.63     22.57 o 
   2   4  -9       34.19       30.82      5.69 o 
   3   4  -9      162.54      189.62     11.53 o 
   4   4  -9       19.71       18.44      4.82 o 
   5   4  -9      266.60      252.05     12.86 o 
   6   4  -9      155.05      148.41     11.13 o 
   7   4  -9      150.51      125.99     12.82 o 
   8   4  -9      216.26      205.88     11.08 o 
   9   4  -9       41.16       35.10      5.91 o 
  10   4  -9      352.13      316.27     13.18 o 
  11   4  -9       10.99       22.53      6.24 o 
  12   4  -9      292.31      297.39     17.93 o 
   0   1  -8     1165.03     1343.76     40.69 o 
   1   1  -8      135.15      133.43      9.36 o 
   2   1  -8     1022.91     1102.38     37.51 o 
   3   1  -8      352.81      369.62     22.02 o 
   4   1  -8      230.91      256.56     18.67 o 
   5   1  -8      461.76      414.56     23.47 o 
   6   1  -8      283.51      287.58     20.05 o 
   7   1  -8      518.43      452.80     25.10 o 
   8   1  -8      857.20      863.23     34.75 o 
   9   1  -8     2401.90     2298.18     57.49 o 
  10   1  -8      105.76      117.69     14.10 o 
  11   1  -8     2886.09     2841.85     65.91 o 
  32   1  -8        9.18       19.29      5.12 o 
   2   2  -8      481.27      466.56     25.34 o 
   3   2  -8      914.06      927.95     36.01 o 
   4   2  -8      712.82      655.04     30.55 o 
   5   2  -8      886.38      906.78     36.32 o 
   6   2  -8      110.14      118.11     14.43 o 
   7   2  -8     2160.43     2098.69     56.63 o 
   8   2  -8       33.62       38.06      9.96 o 
   9   2  -8      857.92      897.96     38.48 o 
  10   2  -8       95.31      101.09     14.43 o 
  11   2  -8     1181.55     1196.44     45.30 o 
  12   2  -8        2.95        4.03      6.54 o 
  13   2  -8      841.23      886.39     40.37 o 
  14   2  -8       24.05       30.57      9.92 o 
  15   2  -8      552.51      580.91     33.71 o 
  25   2  -8        4.61        4.98      5.54 o 
  26   2  -8      197.34      227.46     17.21 o 
  27   2  -8       53.41       51.87      8.99 o 
  28   2  -8       93.00       91.68     10.85 o 
  29   2  -8       17.73       18.02      6.22 o 
  30   2  -8        2.24        8.17      3.99 o 
   4   3  -8     2568.55     2750.46     69.88 o 
   5   3  -8      228.52      265.56     23.05 o 
   6   3  -8     2103.04     2232.62     63.79 o 
   7   3  -8       40.34       45.36     11.92 o 
   8   3  -8      565.61      638.22     35.09 o 
   9   3  -8       32.25       46.17     12.27 o 
  10   3  -8      369.76      423.10     29.07 o 
  11   3  -8       64.31       62.57     12.35 o 
  12   3  -8      116.49      121.45     16.27 o 
  13   3  -8       18.92       30.18      6.48 o 
  14   3  -8       33.01       28.84      6.66 o 
  15   3  -8       12.08        9.40      4.64 o 
  16   3  -8      140.28      164.95     12.60 o 
  17   3  -8       53.04       52.72     11.17 o 
  18   3  -8      384.76      384.98     25.22 o 
  19   3  -8       40.83       25.93      8.97 o 
  20   3  -8      558.55      605.81     29.50 o 
  21   3  -8       21.30       29.80      8.07 o 
  22   3  -8      319.61      333.44     20.09 o 
  23   3  -8        9.95        7.09      5.05 o 
  24   3  -8      270.29      275.83     16.45 o 
  25   3  -8       12.56       23.90      5.56 o 
   1   4  -8       81.84       79.62     12.41 o 
   2   4  -8      427.82      501.72     28.29 o 
   3   4  -8       13.86        8.82      6.64 o 
   4   4  -8      332.42      340.79     23.07 o 
   5   4  -8      306.78      303.70     22.02 o 
   6   4  -8        7.00       21.11      7.81 o 
   7   4  -8      489.62      541.07     28.57 o 
   8   4  -8        7.89       15.08      6.66 o 
   9   4  -8      333.94      355.35     23.00 o 
  10   4  -8       10.85        8.60      5.90 o 
  11   4  -8      170.69      186.03     16.14 o 
  12   4  -8      106.67      122.57     13.49 o 
  13   4  -8      354.61      378.88     21.98 o 
  14   4  -8       15.63       17.80      6.26 o 
   2   1  -7       45.68       68.39      9.12 o 
   3   1  -7     2984.40     2929.39     54.48 o 
   4   1  -7      396.56      401.23     20.76 o 
   5   1  -7     1742.66     1630.93     41.61 o 
   6   1  -7      737.11      689.39     27.65 o 
   7   1  -7     1843.12     1814.68     45.51 o 
   8   1  -7     1942.30     1920.42     47.86 o 
   9   1  -7      192.63      172.99     15.26 o 
  10   1  -7      936.47      988.41     35.79 o 
  11   1  -7      291.65      271.89     19.82 o 
  12   1  -7     1800.17     1802.93     50.89 o 
  13   1  -7       58.14       66.89     10.95 o 
  33   1  -7      168.60      212.36     14.81 o 
  34   1  -7      114.00      123.63     10.58 o 
   6   2  -7      194.59      186.54     16.51 o 
   7   2  -7      982.48     1017.47     37.88 o 
   8   2  -7      262.95      250.84     19.81 o 
   9   2  -7     1777.34     1858.73     53.09 o 
  10   2  -7     1770.13     1844.03     53.84 o 
  11   2  -7      552.97      594.83     31.57 o 
  12   2  -7      202.34      217.11     20.01 o 
  13   2  -7      655.53      721.57     35.49 o 
  14   2  -7      483.02      491.67     29.89 o 
  15   2  -7      449.84      458.06     29.36 o 
  16   2  -7      274.22      303.63     24.41 o 
  17   2  -7      426.78      444.81     29.20 o 
  26   2  -7        2.94       10.66      6.40 o 
  27   2  -7      367.18      343.53     22.05 o 
  28   2  -7       31.79       30.96      7.48 o 
  29   2  -7      229.38      235.08     17.32 o 
  30   2  -7        7.35       12.39      4.90 o 
  31   2  -7       50.50       52.46      8.19 o 
  32   2  -7       16.87       24.79      5.77 o 
   7   3  -7       35.14       58.52     13.06 o 
   8   3  -7     1938.45     2172.47     63.36 o 
   9   3  -7        1.08       17.28      9.70 o 
  10   3  -7     1741.05     1941.98     51.57 o 
  11   3  -7       60.30       60.45     10.69 o 
  12   3  -7     1784.21     1921.63     41.64 o 
  13   3  -7       67.44       80.13     10.02 o 
  14   3  -7     1489.95     1608.61     38.63 o 
  15   3  -7       61.46       42.79      7.70 o 
  16   3  -7      529.37      624.90     38.56 o 
  17   3  -7        2.01        6.63      4.78 o 
  18   3  -7      755.11      836.07     27.15 o 
  19   3  -7        3.33       10.37      6.85 o 
  20   3  -7      277.61      311.06     22.77 o 
  21   3  -7       35.16       44.42      9.87 o 
  22   3  -7      205.31      225.50     18.23 o 
  23   3  -7       21.00        9.59      6.34 o 
  24   3  -7        9.40       13.21      5.69 o 
  25   3  -7        4.00       -4.56      4.56 o 
  26   3  -7       30.31       24.36      6.18 o 
  27   3  -7       18.28       22.85      5.30 o 
  28   3  -7       87.42       82.27      8.57 o 
   5   4  -7      233.81      282.10     22.20 o 
   6   4  -7       79.22       92.87     13.39 o 
   7   4  -7      129.42      155.21     16.85 o 
   8   4  -7       75.99       82.27     12.71 o 
   9   4  -7      128.10      137.60     15.60 o 
  10   4  -7      182.76      212.93     18.93 o 
  11   4  -7       51.46       62.17     10.78 o 
  12   4  -7       50.53       72.38     11.32 o 
  13   4  -7        7.35        7.31      5.74 o 
  14   4  -7      143.84      162.77     15.54 o 
  15   4  -7       26.43       23.59      6.72 o 
  16   4  -7      134.78      163.99     14.73 o 
  17   4  -7      119.32       93.39     10.93 o 
  18   4  -7      104.50       94.70     10.32 o 
  19   4  -7      165.31      156.98     12.87 o 
   1   5  -7      337.10      378.49     13.78 o 
   2   5  -7       22.49       21.87      3.84 o 
   3   5  -7      386.89      419.83     14.24 o 
   4   5  -7       27.68       39.54      7.41 o 
  36   0  -6       52.76       45.46      8.68 o 
   8   1  -6      196.58      190.78     14.28 o 
   9   1  -6     4898.46     4928.39     71.75 o 
  10   1  -6      752.28      817.70     30.32 o 
  11   1  -6     2570.99     2421.50     53.69 o 
  12   1  -6      240.03      287.52     19.23 o 
  13   1  -6     1149.77     1167.08     39.38 o 
  14   1  -6       24.29       33.94      8.54 o 
  15   1  -6     1899.07     1971.54     53.79 o 
  27   1  -6      156.44      189.48     18.21 o 
  28   1  -6       34.31       34.70      9.26 o 
  29   1  -6      126.80      133.89     14.62 o 
  30   1  -6       64.46       73.60     11.11 o 
  33   1  -6      170.58      169.90     10.32 o 
  34   1  -6       79.88       79.02      6.93 o 
  35   1  -6       93.21       97.24     12.06 o 
  36   1  -6       41.74       31.58      6.95 o 
   9   2  -6     1482.95     1630.07     47.04 o 
  10   2  -6      668.16      781.88     33.52 o 
  11   2  -6     1646.13     1665.62     49.29 o 
  12   2  -6      156.43      162.21     16.47 o 
  13   2  -6     2228.88     2188.26     58.58 o 
  14   2  -6       71.18       75.30     12.89 o 
  15   2  -6     2062.45     2037.60     57.45 o 
  16   2  -6       61.69       82.85     13.36 o 
  17   2  -6     1821.12     1846.32     55.71 o 
  18   2  -6       45.12       37.46     10.14 o 
  19   2  -6      809.40      741.77     30.29 o 
  20   2  -6      333.86      337.98     20.85 o 
  21   2  -6      168.05      157.28     14.63 o 
  22   2  -6      156.37      155.04     14.47 o 
  23   2  -6       63.08       64.94     10.61 o 
  24   2  -6        0.43       17.25      6.48 o 
  26   2  -6       25.71       30.23      8.55 o 
  27   2  -6        8.88        4.53      6.12 o 
  28   2  -6       49.76       55.40     10.10 o 
  29   2  -6       27.49       28.86      7.81 o 
  30   2  -6       18.19       22.49      6.80 o 
  31   2  -6       48.81       58.61      9.05 o 
  32   2  -6       99.10      110.21     11.14 o 
  33   2  -6       67.40       75.98     11.45 o 
   8   3  -6       35.21       43.12      9.26 o 
   9   3  -6      166.66      173.97     16.58 o 
  10   3  -6       18.02       13.02      4.87 o 
  11   3  -6        6.86       11.02      5.12 o 
  12   3  -6        6.70        0.81      4.30 o 
  13   3  -6      110.89       98.15     10.30 o 
  14   3  -6       32.73       28.42      6.76 o 
  15   3  -6       26.46       26.97      6.26 o 
  16   3  -6      210.93      201.46     11.03 o 
  17   3  -6       26.15       21.12      4.72 o 
  18   3  -6      249.19      256.25     12.19 o 
  19   3  -6       20.79       23.97      4.72 o 
  20   3  -6      417.20      447.87     18.81 o 
  21   3  -6        3.57        7.68      4.25 o 
  22   3  -6      603.65      628.80     24.27 o 
  23   3  -6       41.98       33.16      5.68 o 
  24   3  -6      722.69      734.90     30.75 o 
  25   3  -6        0.19       17.70      4.90 o 
  26   3  -6      334.29      310.46     19.44 o 
  27   3  -6       19.97       15.36      6.26 o 
  28   3  -6      271.94      287.95     16.95 o 
  29   3  -6        0.72        3.24      3.34 o 
  30   3  -6      106.15      108.71      9.44 o 
   8   4  -6      422.37      480.05     28.98 o 
   9   4  -6      670.22      734.46     35.46 o 
  10   4  -6      309.22      301.24     22.78 o 
  11   4  -6      597.73      638.96     32.49 o 
  12   4  -6       32.50       37.78     14.11 o 
  13   4  -6      496.36      550.66     20.25 o 
  14   4  -6       34.75       43.43     12.86 o 
  15   4  -6      282.59      307.83     15.04 o 
  16   4  -6       36.62       30.35     16.41 o 
  17   4  -6      288.46      312.48     18.06 o 
  18   4  -6      116.98      118.99     13.63 o 
  19   4  -6      156.52      192.29     15.85 o 
  20   4  -6      125.09      117.61     12.39 o 
  21   4  -6       48.35       54.56      8.42 o 
  22   4  -6       23.70       21.15      5.58 o 
   1   5  -6       21.68       27.26      6.51 o 
   2   5  -6       95.19       84.75     10.45 o 
   3   5  -6       91.37       96.39     10.86 o 
   4   5  -6       89.10      100.21     10.77 o 
   5   5  -6      276.55      299.82     17.77 o 
   6   5  -6       96.56       81.63      9.49 o 
   7   5  -6      248.15      261.24     15.85 o 
   8   5  -6       23.33       22.41      5.67 o 
  36   0  -5      188.75      215.89     12.51 o 
  12   1  -5     1600.67     1680.17     42.04 o 
  13   1  -5      112.10      115.34     11.94 o 
  14   1  -5      274.28      271.77     18.10 o 
  15   1  -5      811.34      794.54     31.63 o 
  16   1  -5      805.03      817.28     21.47 o 
  17   1  -5      522.86      548.79     24.13 o 
  18   1  -5      896.81      827.59     30.32 o 
  19   1  -5      847.57      854.57     31.50 o 
  20   1  -5      458.33      490.37     24.61 o 
  21   1  -5      945.39      910.50     34.26 o 
  22   1  -5       12.69       22.93      7.53 o 
  30   1  -5      110.62      104.67     14.70 o 
  31   1  -5      159.65      167.00     17.66 o 
  32   1  -5       15.26       16.74      7.70 o 
  33   1  -5      123.82      123.32      7.89 o 
  34   1  -5       24.23       20.97      5.20 o 
  35   1  -5       53.97       42.21      3.92 o 
  36   1  -5        6.99        6.93      5.11 o 
  37   1  -5        2.56        1.77      4.18 o 
  11   2  -5       40.89       55.75      9.68 o 
  12   2  -5      659.72      680.67     29.80 o 
  13   2  -5      103.70      109.05     12.59 o 
  14   2  -5      927.23      942.63     36.09 o 
  15   2  -5      205.08      191.82     16.73 o 
  16   2  -5      279.01      273.60     14.10 o 
  17   2  -5      180.71      178.43     11.67 o 
  18   2  -5      619.98      625.22     21.58 o 
  19   2  -5      829.33      842.36     25.19 o 
  20   2  -5      197.33      230.21     17.10 o 
  21   2  -5     1497.70     1580.66     74.27 o 
  22   2  -5      105.66      119.13     14.34 o 
  23   2  -5     1245.59     1326.01     45.69 o 
  24   2  -5       68.72       60.10     10.99 o 
  25   2  -5      973.28     1055.83     40.80 o 
  26   2  -5      111.82      109.63     10.19 o 
  27   2  -5      726.58      759.23     35.45 o 
  28   2  -5      224.65      207.02     19.10 o 
  29   2  -5      238.01      249.09     19.74 o 
  30   2  -5       39.86       49.31      9.70 o 
  31   2  -5       43.03       41.22      8.51 o 
  32   2  -5       61.53       79.58      7.63 o 
  33   2  -5       60.76       71.31     18.08 o 
  34   2  -5       49.54      239.57    162.01 o 
   6   3  -5      984.30      985.51     33.82 o 
   7   3  -5       44.27       49.65      8.61 o 
   8   3  -5     1182.86     1218.14     40.34 o 
   9   3  -5        1.58        3.40      5.10 o 
  10   3  -5     2000.72     2133.70     56.79 o 
  11   3  -5       64.21       76.65      8.68 o 
  12   3  -5     1907.36     2047.11     47.72 o 
  13   3  -5       34.50       45.30      7.31 o 
  14   3  -5     2193.15     2279.20     44.34 o 
  15   3  -5        3.08        0.76      4.24 o 
  16   3  -5     1216.16     1225.88     32.76 o 
  17   3  -5       21.15       21.17     11.94 o 
  18   3  -5      219.91      235.86     12.02 o 
  19   3  -5       59.60       53.49      7.52 o 
  20   3  -5       62.73       65.06      8.56 o 
  21   3  -5       87.09       73.32      8.89 o 
  22   3  -5      332.66      344.39     17.31 o 
  23   3  -5       75.51       82.10      8.85 o 
  24   3  -5       66.11       60.62      7.67 o 
  25   3  -5        0.92        0.96      3.42 o 
  26   3  -5        4.67        6.87      7.54 o 
  27   3  -5        7.89       13.71      4.20 o 
  28   3  -5       54.54       46.50      8.33 o 
  29   3  -5       31.08       23.12      5.84 o 
  30   3  -5       63.17       69.58      8.42 o 
  31   3  -5       21.72       27.42      5.31 o 
   9   4  -5      126.42       99.58     12.81 o 
  10   4  -5      359.37      385.63     17.52 o 
  11   4  -5        9.15       13.68      5.10 o 
  12   4  -5      257.53      277.81     17.37 o 
  13   4  -5       81.71       71.36      8.45 o 
  14   4  -5      370.59      396.82     17.74 o 
  15   4  -5      121.48      122.97     10.23 o 
  16   4  -5      176.76      175.95     13.07 o 
  17   4  -5      213.53      199.45     10.07 o 
  18   4  -5      276.34      273.83     14.51 o 
  19   4  -5      263.15      276.19     14.21 o 
  20   4  -5       83.46       86.22      8.00 o 
  21   4  -5      289.78      303.92     13.49 o 
  22   4  -5       44.20       40.79      5.47 o 
  23   4  -5      267.18      281.69     11.77 o 
  24   4  -5       49.75       50.73      7.63 o 
  25   4  -5      160.47      149.26     11.04 o 
   4   5  -5       25.50       33.39      7.29 o 
   5   5  -5      354.69      390.43     21.10 o 
   6   5  -5       59.44       57.91      8.73 o 
   7   5  -5       89.76      110.62     11.39 o 
   8   5  -5       43.68       45.77      7.75 o 
   9   5  -5       31.62       32.14      6.11 o 
  10   5  -5       80.62       75.25      8.58 o 
  34   0  -4       31.66       31.40     10.01 o 
  36   0  -4        0.05       -0.63      5.62 o 
  38   0  -4       66.25       55.58      6.57 o 
  15   1  -4     2633.54     2576.52     51.55 o 
  16   1  -4      486.81      530.44     16.64 o 
  17   1  -4     1820.60     1663.99     41.77 o 
  18   1  -4      604.03      615.05     26.43 o 
  19   1  -4     1153.86     1113.59     36.43 o 
  20   1  -4     1450.93     1449.35     42.59 o 
  21   1  -4      212.24      191.68     16.15 o 
  22   1  -4      948.31      925.82     36.05 o 
  23   1  -4       67.79       68.18     11.24 o 
  24   1  -4      517.92      521.92     28.59 o 
  31   1  -4      167.26      193.85     20.42 o 
  32   1  -4      254.89      266.08     12.20 o 
  33   1  -4      240.63      235.78     11.06 o 
  34   1  -4       52.88       56.54      4.98 o 
  35   1  -4       75.06       81.81      5.42 o 
  36   1  -4       48.31       49.87      5.24 o 
  37   1  -4       75.53       82.14     19.35 o 
  38   1  -4       13.36        5.34      4.29 o 
  12   2  -4      207.19      233.05     16.28 o 
  13   2  -4     1959.77     2082.90     48.37 o 
  14   2  -4      173.18      163.90     14.11 o 
  15   2  -4     1474.93     1374.96     40.47 o 
  16   2  -4      404.61      398.34     22.29 o 
  17   2  -4     1605.07     1603.17     33.24 o 
  18   2  -4      854.74      822.45     20.30 o 
  19   2  -4      602.87      554.98     19.97 o 
  20   2  -4      290.69      313.05     19.03 o 
  21   2  -4      271.92      288.66     18.98 o 
  22   2  -4      375.11      379.43     17.72 o 
  23   2  -4      123.16      116.11     11.13 o 
  24   2  -4      249.27      273.31     21.87 o 
  25   2  -4       95.54      102.25     10.23 o 
  26   2  -4      510.67      497.65     17.58 o 
  27   2  -4       87.04       97.08      8.46 o 
  28   2  -4      493.43      525.19     17.61 o 
  29   2  -4       30.65       38.26      6.73 o 
  30   2  -4       54.93       63.70      7.90 o 
  31   2  -4      187.71      182.38      9.92 o 
  32   2  -4       35.84       42.27      4.92 o 
  33   2  -4      254.90      244.51     10.33 o 
  34   2  -4       17.26       20.45      3.82 o 
  35   2  -4      128.66      128.94      7.72 o 
   4   3  -4     1372.38     1334.06     36.32 o 
   5   3  -4       30.85       24.35      5.80 o 
   6   3  -4     3075.52     3141.57     59.65 o 
   7   3  -4       28.09       22.21      6.61 o 
   8   3  -4     2114.73     2087.82     52.50 o 
   9   3  -4      156.28      160.43     15.49 o 
  10   3  -4      379.25      446.39     25.97 o 
  11   3  -4       35.53       49.38      9.99 o 
  12   3  -4      543.22      542.00     29.88 o 
  13   3  -4        1.60        2.70      3.88 o 
  14   3  -4       48.20       42.66      6.69 o 
  15   3  -4       11.11       10.73      4.47 o 
  16   3  -4      412.81      440.51     19.25 o 
  17   3  -4        5.57        3.33      4.50 o 
  18   3  -4      377.51      389.72     18.09 o 
  19   3  -4       90.20       82.04      8.90 o 
  20   3  -4      995.36     1034.59     24.26 o 
  21   3  -4      119.06      111.78     15.49 o 
  22   3  -4      679.90      741.96     28.37 o 
  23   3  -4       11.00        0.35      4.82 o 
  24   3  -4      219.80      287.44     15.96 o 
  25   3  -4       11.71        7.19      4.20 o 
  26   3  -4      283.08      330.93     17.39 o 
  27   3  -4        2.59        4.78      3.88 o 
  28   3  -4      228.14      226.19     12.50 o 
  29   3  -4        5.33        8.18      3.82 o 
  30   3  -4      147.02      156.53     13.40 o 
  31   3  -4        0.16        0.08      3.88 o 
  32   3  -4        6.51        9.17      3.89 o 
   6   4  -4      170.59      180.66     16.30 o 
   7   4  -4      867.15      903.97     35.57 o 
   8   4  -4       37.64       50.03     10.12 o 
   9   4  -4      716.38      764.14     34.43 o 
  10   4  -4       37.80       35.20      8.86 o 
  11   4  -4      736.05      805.19     25.54 o 
  12   4  -4      171.87      163.38     12.11 o 
  13   4  -4      303.66      304.55     15.88 o 
  14   4  -4       46.41       45.98      6.94 o 
  15   4  -4      549.65      535.33     20.94 o 
  16   4  -4       10.19       13.55      7.57 o 
  17   4  -4      406.27      370.43     25.56 o 
  18   4  -4       58.40       51.16     10.52 o 
  19   4  -4      186.60      199.60     13.30 o 
  20   4  -4      139.51      146.91     11.23 o 
  21   4  -4      141.04      140.00     10.60 o 
  22   4  -4      160.56      145.08     10.38 o 
  23   4  -4       53.99       60.96      6.72 o 
  24   4  -4       64.02       66.19      6.42 o 
  25   4  -4       11.69        9.84      3.37 o 
  26   4  -4      174.99      161.31     12.11 o 
   6   5  -4       42.86       59.45      8.80 o 
   7   5  -4      162.40      182.87     14.68 o 
   8   5  -4       37.05       36.03      7.16 o 
   9   5  -4      334.97      325.81     17.67 o 
  34   0  -3      205.29      241.68     22.93 o 
  36   0  -3       96.31       92.28     13.93 o 
  38   0  -3      113.47      129.05      9.67 o 
  17   1  -3     2031.79     2035.44     46.69 o 
  18   1  -3      988.23     1011.13     33.96 o 
  19   1  -3     1172.56     1165.04     37.80 o 
  20   1  -3      114.31      130.95     13.55 o 
  21   1  -3     2567.61     2713.00     60.34 o 
  22   1  -3      393.95      437.74     25.46 o 
  23   1  -3     3022.43     3271.63     70.34 o 
  24   1  -3      331.12      363.40     22.25 o 
  25   1  -3      808.19      808.32     37.40 o 
  26   1  -3        9.21       29.92     18.64 o 
  31   1  -3      137.88      161.17     10.05 o 
  32   1  -3      268.00      288.28     18.62 o 
  33   1  -3      138.70      159.56      8.51 o 
  34   1  -3      192.52      207.54     11.65 o 
  35   1  -3      115.03      112.28      8.21 o 
  36   1  -3      127.60      129.48      9.83 o 
  37   1  -3        5.48       -4.13      4.13 o 
  38   1  -3       81.67       85.99      7.76 o 
  13   2  -3       20.62       36.72      6.64 o 
  14   2  -3     1037.66     1009.05     23.45 o 
  15   2  -3      818.12      824.44     21.82 o 
  16   2  -3      615.51      650.34     18.88 o 
  17   2  -3      243.86      213.39     11.36 o 
  18   2  -3      443.66      417.09     16.00 o 
  19   2  -3      658.33      628.37     21.12 o 
  20   2  -3       14.58       16.08      5.70 o 
  21   2  -3      843.54      848.02     26.76 o 
  22   2  -3       40.39       43.23      7.30 o 
  23   2  -3      176.38      187.50     13.93 o 
  24   2  -3       62.40       75.99      7.84 o 
  25   2  -3     1052.72     1102.69     34.21 o 
  26   2  -3       93.41      101.62      8.84 o 
  27   2  -3      881.02      964.32     24.62 o 
  28   2  -3       61.04       59.83      7.06 o 
  29   2  -3      271.74      273.85     16.17 o 
  30   2  -3       31.01       28.57      4.92 o 
  31   2  -3      341.71      339.21     13.83 o 
  32   2  -3       39.48       46.78      5.60 o 
  33   2  -3       47.25       48.63      5.30 o 
  34   2  -3      201.25      214.55     13.35 o 
  35   2  -3       18.77       10.98      2.78 o 
  36   2  -3      106.54       87.97     10.73 o 
   2   3  -3      375.29      366.40     18.30 o 
   3   3  -3       17.46       19.92      5.43 o 
   4   3  -3     1450.14     1507.02     38.87 o 
   5   3  -3       84.08       80.51      9.93 o 
   6   3  -3     2985.85     2983.48     58.02 o 
   7   3  -3       37.79       36.03      7.84 o 
   8   3  -3     1746.26     1697.98     46.57 o 
   9   3  -3       22.05       27.85      8.08 o 
  10   3  -3     3239.68     3318.07     68.67 o 
  11   3  -3       57.72       67.06     11.64 o 
  12   3  -3     1761.98     1690.56     51.25 o 
  13   3  -3       84.27       87.39      8.48 o 
  14   3  -3      930.37      916.57     21.71 o 
  15   3  -3       41.60       43.51      5.52 o 
  16   3  -3     2226.11     2230.72     34.51 o 
  17   3  -3       19.76       18.09      4.26 o 
  18   3  -3     1159.67     1193.17     34.10 o 
  19   3  -3        1.44        2.04      4.65 o 
  20   3  -3      876.43      893.20     30.10 o 
  21   3  -3       37.90       41.33      6.38 o 
  22   3  -3      246.04      266.11     13.79 o 
  23   3  -3      225.48      219.95     12.29 o 
  24   3  -3        9.52       19.88      5.91 o 
  25   3  -3        9.07        8.78      4.12 o 
  26   3  -3       35.01       25.44      5.04 o 
  27   3  -3       12.26        9.61      3.43 o 
  28   3  -3       98.70       85.28      6.98 o 
  29   3  -3        2.00        1.21      2.93 o 
  30   3  -3      106.24      118.16      9.64 o 
  31   3  -3        8.05        9.53      3.68 o 
  32   3  -3      221.17      226.68     14.29 o 
   4   4  -3      214.30      244.20     18.13 o 
   5   4  -3      933.95      946.38     35.80 o 
   6   4  -3      298.27      292.43     20.94 o 
   7   4  -3      315.03      347.05     23.17 o 
   8   4  -3      318.34      294.42     21.58 o 
   9   4  -3       23.76       32.15      8.92 o 
  10   4  -3      487.13      529.72     29.99 o 
  11   4  -3      181.91      196.83     19.20 o 
  12   4  -3      343.35      328.14     16.25 o 
  13   4  -3      117.04      110.42      9.92 o 
  14   4  -3      651.95      663.31     34.60 o 
  15   4  -3      117.56      123.49     16.15 o 
  16   4  -3      349.30      349.38     25.74 o 
  17   4  -3      447.45      478.93     29.56 o 
  18   4  -3       40.21       44.69     10.70 o 
  19   4  -3       53.74       53.70     11.14 o 
  20   4  -3       62.25       55.72     14.97 o 
  21   4  -3      256.51      263.03     14.91 o 
  22   4  -3       30.61       26.75      5.67 o 
  23   4  -3      210.79      198.53     12.24 o 
  24   4  -3       11.77       12.43      5.83 o 
  25   4  -3      214.21      228.54     11.66 o 
  26   4  -3       14.27       11.54      3.89 o 
  27   4  -3      106.00      102.43     14.03 o 
   7   5  -3      151.23      184.33     14.28 o 
  16   5  -3       66.52       67.31      9.75 o 
  17   5  -3      237.41      246.02     16.25 o 
  24   0  -2     1819.96     1851.87    105.58 o 
  26   0  -2     1107.31     1061.18     82.06 o 
  28   0  -2      764.28      756.26     70.74 o 
  32   0  -2      414.99      435.19     31.95 o 
  34   0  -2      607.10      580.82     34.92 o 
  36   0  -2      452.78      434.25     28.32 o 
  38   0  -2      273.45      280.60     14.52 o 
  16   1  -2      353.62      382.30     32.87 o 
  18   1  -2       71.49       73.10      9.80 o 
  19   1  -2      984.59      952.09     34.10 o 
  20   1  -2       90.16       85.34     10.99 o 
  21   1  -2      409.54      388.57     24.23 o 
  22   1  -2      722.00      733.33     29.33 o 
  23   1  -2      511.34      489.08     24.70 o 
  24   1  -2      727.55      762.82     28.03 o 
  25   1  -2      256.12      272.52     19.64 o 
  26   1  -2      595.44      615.64     29.61 o 
  27   1  -2      467.65      469.77     60.43 o 
  29   1  -2      181.47      148.25     17.96 o 
  30   1  -2        3.47       -4.22      4.22 o 
  31   1  -2      283.51      263.56     14.57 o 
  32   1  -2       83.05       85.71      8.55 o 
  33   1  -2      303.14      338.86     15.40 o 
  34   1  -2       37.68       38.85      6.13 o 
  35   1  -2      182.92      183.75     10.76 o 
  36   1  -2       22.38       21.24      4.43 o 
  37   1  -2      234.04      235.61     10.76 o 
  38   1  -2       21.10       18.43      4.78 o 
  39   1  -2       62.54       67.92      6.66 o 
   2   2  -2     2558.50     2653.73     54.47 o 
   3   2  -2      128.25      123.40     13.88 o 
   4   2  -2      490.89      494.32     29.77 o 
   5   2  -2     4482.81     4745.59    102.05 o 
   6   2  -2     3021.92     3229.73     92.50 o 
   7   2  -2      492.66      512.28     40.07 o 
   8   2  -2     1448.38     1385.19     69.51 o 
   9   2  -2     3083.58     2850.09    103.94 o 
  10   2  -2      252.71      268.61     34.16 o 
  11   2  -2     8030.76     7988.06    187.23 o 
  12   2  -2      301.00      449.13     46.98 o 
  13   2  -2     3039.76     3117.55    122.34 o 
  14   2  -2      158.07      196.34     26.11 o 
  15   2  -2     3935.44     3970.14    212.98 o 
  16   2  -2        8.13       19.17     12.70 o 
  17   2  -2     2432.06     2321.25    110.09 o 
  18   2  -2      149.18      131.95     13.92 o 
  19   2  -2      755.79      709.51     22.67 o 
  20   2  -2      103.08      111.98     11.28 o 
  21   2  -2       87.80       79.77      7.20 o 
  22   2  -2      534.10      527.51     17.36 o 
  23   2  -2      198.85      192.87     11.80 o 
  24   2  -2      357.53      362.95     14.71 o 
  25   2  -2      170.16      166.79     10.75 o 
  26   2  -2      173.20      173.38     13.11 o 
  27   2  -2      469.65      490.07     17.75 o 
  28   2  -2       96.92      101.82      7.49 o 
  29   2  -2      407.48      410.07     13.80 o 
  30   2  -2       22.36       33.33      5.03 o 
  31   2  -2       84.96       90.56      9.69 o 
  32   2  -2        9.96       10.14      3.56 o 
  33   2  -2       81.78       85.81     10.82 o 
  34   2  -2       13.39       15.39      4.74 o 
  35   2  -2       83.22       83.00      8.21 o 
  36   2  -2        2.37       -2.12      3.14 o 
   0   3  -2     9115.24     8787.04     85.89 o 
   1   3  -2      185.54      153.79     12.02 o 
   2   3  -2     3831.34     3642.15     57.92 o 
   3   3  -2       63.31       66.43      8.71 o 
   4   3  -2     2329.10     2282.00     48.38 o 
   5   3  -2       13.88       11.63      4.03 o 
   6   3  -2     2873.77     2968.08     42.66 o 
   7   3  -2       92.47      110.22     11.57 o 
   8   3  -2      307.86      302.82     14.57 o 
   9   3  -2       41.53       39.14      5.77 o 
  10   3  -2       45.96       47.86      6.93 o 
  11   3  -2      257.58      265.69     14.60 o 
  12   3  -2      170.28      157.62     11.71 o 
  13   3  -2       80.81       88.52      9.41 o 
  14   3  -2      348.13      338.65     17.50 o 
  15   3  -2      678.98      646.42     25.02 o 
  16   3  -2     1994.71     1923.73     42.16 o 
  17   3  -2      155.19      150.67     13.11 o 
  18   3  -2      655.13      638.65     23.62 o 
  19   3  -2      278.43      279.41     17.26 o 
  20   3  -2     1660.94     1680.60     62.13 o 
  21   3  -2       28.12       39.93      8.20 o 
  22   3  -2     1981.41     2049.74     50.30 o 
  23   3  -2        8.62        8.51      4.89 o 
  24   3  -2      767.53      805.97     23.29 o 
  25   3  -2       57.77       57.91      7.21 o 
  26   3  -2      870.62      899.09     23.60 o 
  27   3  -2       26.88       27.89      5.03 o 
  28   3  -2      475.80      514.66     16.90 o 
  29   3  -2       13.45       16.92      3.99 o 
  30   3  -2      347.90      385.81     13.47 o 
  31   3  -2       14.09       17.57      4.50 o 
  32   3  -2       99.34       96.47      7.84 o 
   4   4  -2      431.89      458.71     25.39 o 
   5   4  -2      127.36      124.73     14.14 o 
   6   4  -2      399.26      409.17     25.03 o 
   7   4  -2      117.44      123.42     14.84 o 
   8   4  -2      323.89      377.31     25.24 o 
   9   4  -2      734.20      709.80     34.67 o 
  10   4  -2      322.97      347.63     25.11 o 
  11   4  -2     1380.86     1482.38     51.04 o 
  12   4  -2      124.77      127.01     16.60 o 
  13   4  -2      962.86      961.62     42.00 o 
  14   4  -2      140.31      148.88     17.32 o 
  15   4  -2      859.79      865.50     39.94 o 
  16   4  -2       53.69       47.87      7.84 o 
  17   4  -2      162.21      172.60     13.44 o 
  18   4  -2       25.67       21.96      6.39 o 
  19   4  -2       45.40       59.95      8.09 o 
  20   4  -2       50.56       44.56      7.27 o 
  21   4  -2       29.10       31.05      5.13 o 
  22   4  -2       88.15       84.76      8.05 o 
  23   4  -2       12.89        9.40      3.66 o 
  24   4  -2       23.65       26.53      4.30 o 
  25   4  -2        2.24        1.52      3.29 o 
  26   4  -2      114.63      106.97      8.46 o 
  27   4  -2        8.11        7.33      3.29 o 
  28   4  -2       23.36       11.54     11.20 o 
  18   5  -2        2.44       -4.76      4.76 o 
   8   0  -1     5316.04     5723.51     56.37 o 
  10   0  -1    28630.24    29136.97    139.21 o 
  12   0  -1     7506.53     7606.35     73.73 o 
  14   0  -1     6286.83     6241.08     67.84 o 
  22   0  -1     1120.25     1200.12     79.25 o 
  24   0  -1      777.34      766.09     66.76 o 
  26   0  -1      180.85      162.48     33.47 o 
  28   0  -1       76.21      116.62     29.21 o 
  30   0  -1      589.75      603.61     37.09 o 
  32   0  -1     1765.02     1931.64     65.78 o 
  34   0  -1       35.37       43.20     12.00 o 
  36   0  -1      439.00      469.19     29.96 o 
  38   0  -1      167.18      176.91     11.89 o 
  40   0  -1      182.39      184.56     13.91 o 
   1   1  -1     9642.49     9686.78     47.03 o 
  15   1  -1     2271.54     2467.62     85.75 o 
  16   1  -1     2065.32     2118.84     80.57 o 
  17   1  -1     2108.46     2274.20     79.29 o 
  18   1  -1     1438.27     1503.41     61.20 o 
  19   1  -1      225.21      201.14     14.43 o 
  20   1  -1      727.34      741.23     27.67 o 
  21   1  -1     1962.33     1994.25     41.15 o 
  22   1  -1      203.74      215.04     21.35 o 
  23   1  -1      954.56      971.23     30.22 o 
  24   1  -1        2.94        6.08      5.68 o 
  25   1  -1     1213.88     1228.63     40.35 o 
  26   1  -1       15.49       19.50      7.44 o 
  27   1  -1      765.09      792.09     19.76 o 
  28   1  -1      729.12      742.09     23.86 o 
  29   1  -1      805.09      786.09     28.87 o 
  30   1  -1      258.48      252.11     17.13 o 
  31   1  -1      678.97      697.00     22.73 o 
  32   1  -1      437.82      477.71     18.77 o 
  33   1  -1       47.52       56.00      7.20 o 
  34   1  -1      262.29      263.86     13.65 o 
  35   1  -1       28.22       25.20      5.29 o 
  36   1  -1       49.05       46.67      5.99 o 
  37   1  -1       16.51       19.18      4.04 o 
  38   1  -1        2.67        5.49      6.58 o 
  39   1  -1       15.94       14.05      3.98 o 
   1   2  -1    11568.07    12329.71    111.64 o 
   2   2  -1       11.12       17.43      6.85 o 
   3   2  -1     4746.82     4876.38     87.54 o 
   4   2  -1     2110.75     2164.26     61.25 o 
   5   2  -1     6221.72     6051.92    109.15 o 
   6   2  -1     1524.20     1541.30     59.69 o 
   7   2  -1     1567.04     1621.26     65.94 o 
   8   2  -1      246.85      219.13     26.34 o 
   9   2  -1     1902.92     1950.29     83.70 o 
  10   2  -1     1762.24     1689.58     82.52 o 
  11   2  -1     1314.95     1154.94     72.15 o 
  12   2  -1     2799.05     2212.24    103.32 o 
  13   2  -1      753.37      724.36     54.33 o 
  14   2  -1     1332.56     1365.35     27.02 o 
  15   2  -1      948.80     1004.44     23.98 o 
  16   2  -1     1473.77     1373.25     41.42 o 
  17   2  -1     2068.90     2080.12     45.17 o 
  18   2  -1     1327.81     1267.35     35.06 o 
  19   2  -1      496.07      481.01     17.50 o 
  20   2  -1      222.94      186.71     12.99 o 
  21   2  -1     3553.82     3286.26     41.60 o 
  22   2  -1      108.26      114.09      8.69 o 
  23   2  -1     2052.98     2049.01     33.85 o 
  24   2  -1      159.47      169.08     13.00 o 
  25   2  -1      396.92      394.67     15.88 o 
  26   2  -1       39.68       44.60      5.42 o 
  27   2  -1      749.61      779.85     19.14 o 
  28   2  -1       33.05       32.54      4.80 o 
  29   2  -1      418.99      421.10     13.90 o 
  30   2  -1      112.38      127.95      8.49 o 
  31   2  -1      143.40      155.37      9.62 o 
  32   2  -1       81.18       87.46      7.19 o 
  33   2  -1       21.81       14.85      5.47 o 
  34   2  -1       57.48       75.57      8.65 o 
  35   2  -1      125.23      122.01     10.15 o 
  36   2  -1        4.80        7.40      3.54 o 
  37   2  -1        4.48        1.93      4.77 o 
   1   3  -1       50.22       55.63      5.50 o 
   2   3  -1       13.26       19.33      5.47 o 
   3   3  -1      393.74      422.99     15.56 o 
   4   3  -1     1287.66     1300.20     22.83 o 
   5   3  -1      398.89      398.85     12.98 o 
   6   3  -1     2444.43     2502.87     32.41 o 
   7   3  -1        3.04        8.81      3.03 o 
   8   3  -1     2015.13     2001.88     29.73 o 
   9   3  -1      138.83      140.73      8.43 o 
  10   3  -1     3384.21     3321.99     40.48 o 
  11   3  -1       35.62       37.51      6.26 o 
  12   3  -1     2566.91     2565.06     45.41 o 
  13   3  -1       14.00       11.43      8.79 o 
  14   3  -1     2242.78     2263.98     44.21 o 
  15   3  -1      149.50      148.55     12.05 o 
  16   3  -1     2252.34     2160.28     44.90 o 
  17   3  -1      162.48      143.46     20.85 o 
  18   3  -1      596.10      597.64     30.20 o 
  19   3  -1      187.68      174.20     15.69 o 
  20   3  -1      746.59      760.69     28.16 o 
  21   3  -1      434.21      425.10     35.83 o 
  22   3  -1       61.55       58.33      9.24 o 
  23   3  -1       65.70       59.92      7.52 o 
  24   3  -1       35.81       36.12      6.96 o 
  25   3  -1       43.35       36.17     10.44 o 
  26   3  -1       50.91       52.78      6.48 o 
  27   3  -1        8.17        6.25      3.74 o 
  28   3  -1       83.42       83.46      9.85 o 
  29   3  -1       11.68        9.62      3.68 o 
  30   3  -1       95.55      103.51      7.47 o 
  31   3  -1       45.88       33.03      4.54 o 
  32   3  -1      215.26      216.13     14.71 o 
  33   3  -1       10.12       18.21      6.61 o 
   1   4  -1     1327.16     1382.96     34.74 o 
   2   4  -1      197.16      203.90     13.82 o 
   3   4  -1      953.80      970.69     40.11 o 
   4   4  -1       14.26       -2.76      5.81 o 
   5   4  -1      669.38      720.02     23.92 o 
   6   4  -1      421.40      415.59     18.44 o 
   7   4  -1     1160.33     1150.77     30.38 o 
   8   4  -1      126.26      129.07     14.81 o 
   9   4  -1      376.71      390.64     26.55 o 
  10   4  -1      831.51      869.97     39.61 o 
  11   4  -1      150.60      165.30     18.17 o 
  12   4  -1     1000.67     1092.14     44.97 o 
  13   4  -1       66.52       67.00     12.78 o 
  14   4  -1       21.20       31.49      7.11 o 
  15   4  -1      215.00      214.45     15.39 o 
  16   4  -1      348.22      335.52     18.79 o 
  17   4  -1      375.98      364.09     32.25 o 
  18   4  -1      190.87      179.58     14.23 o 
  19   4  -1      194.63      206.22     14.73 o 
  20   4  -1      230.14      208.82     17.36 o 
  21   4  -1      461.40      454.75     34.63 o 
  22   4  -1       17.57       24.47      4.87 o 
  23   4  -1      420.71      439.84     16.14 o 
  24   4  -1      138.95      142.85     11.24 o 
  25   4  -1       84.97       98.13     10.64 o 
  26   4  -1       35.47       32.89      4.89 o 
  27   4  -1      129.84      132.53      7.32 o 
  28   4  -1       39.18       34.71      6.13 o 
  18   5  -1       57.15       60.85      9.11 o 
  19   5  -1       53.30       48.22      7.75 o 
   4   0   0     2310.13     2380.35     35.16 o 
   6   0   0     9563.52    10059.44     87.51 o 
   8   0   0     2094.93     2080.62     45.14 o 
  10   0   0      124.81      118.06     12.21 o 
  12   0   0      852.40      830.94     32.48 o 
  14   0   0        7.72        7.65      4.95 o 
  16   0   0     1158.14     1142.64     79.06 o 
  18   0   0      188.32      189.87     27.91 o 
  20   0   0     2995.33     3165.53    117.32 o 
  22   0   0     5991.40     5988.62    171.05 o 
  24   0   0     1107.49     1282.02     83.90 o 
  26   0   0     1535.28     1451.00     94.16 o 
  28   0   0     1509.26     1607.79     51.02 o 
  30   0   0      540.70      625.24     38.21 o 
  32   0   0      188.36      177.04     21.54 o 
  34   0   0      399.92      389.73     29.44 o 
  36   0   0      707.58      671.46     35.65 o 
  38   0   0        2.44        3.57      4.30 o 
  40   0   0      103.49       97.58     10.34 o 
   0   1   0      571.29      604.18     19.14 o 
   1   1   0       72.95       73.07      8.39 o 
   2   1   0     3918.44     3947.29     57.61 o 
   3   1   0       88.27      108.13     11.14 o 
   4   1   0     3231.68     3305.41     63.44 o 
   5   1   0     9261.25     9840.55    120.98 o 
   6   1   0     2899.86     3267.69     76.73 o 
   7   1   0     1719.66     1687.83     26.52 o 
   8   1   0    15592.28    15916.01    169.82 o 
   9   1   0      431.84      528.56     39.03 o 
  10   1   0     2000.56     2055.99     79.08 o 
  11   1   0    15675.32    15230.43    223.51 o 
  12   1   0      232.07      315.12     23.10 o 
  13   1   0     4986.52     4934.47    135.34 o 
  14   1   0     1478.89     1698.96     54.34 o 
  15   1   0     5277.54     5265.55     98.20 o 
  16   1   0     2749.26     3081.00     58.32 o 
  17   1   0     4426.89     4908.70     75.56 o 
  18   1   0      541.50      576.99     19.33 o 
  19   1   0      701.74      650.39     20.06 o 
  20   1   0      548.45      537.45     20.66 o 
  21   1   0      147.43      141.30     11.29 o 
  22   1   0      300.28      302.61     18.61 o 
  23   1   0      173.71      164.82     10.98 o 
  24   1   0       39.37       35.75      4.66 o 
  25   1   0       82.07       82.56      7.05 o 
  26   1   0      567.25      571.02     18.75 o 
  27   1   0     1021.20     1085.52     25.15 o 
  28   1   0      691.44      740.40     27.81 o 
  29   1   0       13.01       14.30      6.44 o 
  30   1   0      475.20      470.26     18.88 o 
  31   1   0      155.26      153.08     11.22 o 
  32   1   0      317.75      314.45     15.45 o 
  33   1   0      185.33      180.63     17.81 o 
  34   1   0       31.54       32.13      6.11 o 
  35   1   0      115.39      131.98     12.40 o 
  36   1   0        8.94        9.00      5.00 o 
  37   1   0      249.71      279.96     25.86 o 
  38   1   0        1.39       -3.06      4.14 o 
  39   1   0       23.00       26.78      4.17 o 
   0   2   0      305.91      269.78     16.64 o 
   1   2   0      430.78      423.15     23.74 o 
   2   2   0     3488.98     3613.16     76.74 o 
   3   2   0      970.47     1068.61     45.76 o 
   4   2   0        5.44       13.66      8.26 o 
   5   2   0     2688.83     2799.94     79.23 o 
   6   2   0     1975.91     2134.09     72.19 o 
   7   2   0     1181.91     1165.29     56.73 o 
   8   2   0      204.27      249.16     28.04 o 
   9   2   0     8378.36     8644.53    174.34 o 
  10   2   0      605.74      629.67     51.36 o 
  11   2   0    17536.85    17768.77    282.00 o 
  12   2   0      252.08      367.86     44.19 o 
  13   2   0      463.50      379.76     47.08 o 
  14   2   0     2115.36     2196.54     36.15 o 
  15   2   0      958.16      809.78     20.68 o 
  16   2   0     2666.79     2681.27     45.46 o 
  17   2   0      568.65      524.82     21.18 o 
  18   2   0      457.90      481.69     17.27 o 
  19   2   0     2201.76     2209.91     49.00 o 
  20   2   0      885.19      901.72     24.31 o 
  21   2   0      513.95      472.79     15.86 o 
  22   2   0        1.32        2.64      4.68 o 
  23   2   0       38.97       43.60      5.04 o 
  24   2   0      291.13      304.90     11.57 o 
  25   2   0      797.26      798.49     18.49 o 
  26   2   0     1481.89     1461.98     25.65 o 
  27   2   0       19.01       13.46      3.85 o 
  28   2   0      183.79      180.25      9.33 o 
  29   2   0      167.57      161.95      8.73 o 
  30   2   0      223.92      213.31      9.71 o 
  31   2   0      258.55      242.39     15.98 o 
  32   2   0       37.04       42.19      8.73 o 
  33   2   0      265.48      274.72     16.16 o 
  34   2   0       72.01       54.91      7.53 o 
  35   2   0      175.37      152.20     17.27 o 
  36   2   0        3.39        9.56      5.84 o 
  37   2   0       86.93      101.61     12.65 o 
   0   3   0     2516.27     2390.86     48.83 o 
   1   3   0      383.02      411.37     20.71 o 
   2   3   0     2992.78     2968.91     55.31 o 
   3   3   0        3.60        7.86      3.97 o 
   4   3   0     2579.72     2598.86     33.12 o 
   5   3   0        7.82        9.69      3.55 o 
   6   3   0     2467.41     2395.47     32.54 o 
   7   3   0      348.45      349.90     10.63 o 
   8   3   0      765.59      791.10     19.28 o 
   9   3   0       25.25       21.89      4.09 o 
  10   3   0     1081.61     1138.12     28.94 o 
  11   3   0        9.57       12.59      5.03 o 
  12   3   0      388.09      410.49     18.62 o 
  13   3   0      159.24      142.36     11.67 o 
  14   3   0     1092.42     1120.55     31.49 o 
  15   3   0        1.67        8.80      4.80 o 
  16   3   0     2579.69     2480.09     43.34 o 
  17   3   0      120.19      122.97     10.58 o 
  18   3   0      431.77      381.00     20.75 o 
  19   3   0      555.95      511.68     20.76 o 
  20   3   0      288.23      285.04     17.61 o 
  21   3   0      130.08      122.90     12.15 o 
  22   3   0     1197.89     1166.09     34.84 o 
  23   3   0      147.69      168.74     11.44 o 
  24   3   0      856.30      884.69     27.76 o 
  25   3   0       32.43       30.56      5.79 o 
  26   3   0      311.84      322.21     14.51 o 
  27   3   0       46.70       49.84     10.37 o 
  28   3   0      166.72      177.01     10.32 o 
  29   3   0       36.39       36.33      5.38 o 
  30   3   0      110.26      111.00      7.51 o 
  31   3   0        0.01       -2.69      2.69 o 
  32   3   0        5.10        8.30      6.25 o 
  33   3   0        0.06       -0.38      5.42 o 
  34   3   0       42.43       58.99      9.44 o 
   0   4   0     1627.67     1811.84     59.12 o 
   1   4   0       17.39       15.77      8.92 o 
   2   4   0      863.14      947.42     42.81 o 
   3   4   0      442.01      464.28     30.12 o 
   4   4   0      531.39      578.72     33.08 o 
   5   4   0     1498.56     1483.95     51.78 o 
   6   4   0      363.01      392.68     27.11 o 
   7   4   0     1076.54     1064.21     30.62 o 
   8   4   0       18.64       17.78     13.22 o 
   9   4   0      843.64      838.00     27.28 o 
  10   4   0        7.99       18.08      9.57 o 
  11   4   0      640.50      642.61     34.90 o 
  12   4   0      108.72      118.63     15.97 o 
  13   4   0      580.65      537.08     32.36 o 
  14   4   0       44.88       42.96      8.05 o 
  15   4   0      502.89      528.03     23.69 o 
  16   4   0      189.18      195.41     15.07 o 
  17   4   0      490.63      492.51     22.92 o 
  18   4   0      166.50      153.47     13.37 o 
  19   4   0      463.41      493.49     22.59 o 
  20   4   0      660.85      635.14     36.60 o 
  21   4   0      124.36      130.09     11.85 o 
  22   4   0      285.94      258.86     13.88 o 
  23   4   0       41.30       44.60      5.91 o 
  24   4   0       91.66       88.24      7.26 o 
  25   4   0        0.30        4.68      2.87 o 
  26   4   0      215.90      218.16      9.86 o 
  27   4   0      146.31      131.48      9.24 o 
  28   4   0        8.41        9.00      4.41 o 
   0   5   0       47.12       50.40     10.42 o 
   1   5   0       28.71       24.22      6.57 o 
   2   5   0      265.26      256.21     18.42 o 
   3   5   0       93.55      100.84      9.70 o 
   4   5   0       22.27       14.48      7.98 o 
   5   5   0      205.34      198.59     18.60 o 
   6   5   0        0.31        5.05      6.58 o 
   7   5   0      473.66      488.03     28.03 o 
   8   5   0       63.28       44.42     10.01 o 
   9   5   0      183.70      172.79     17.20 o 
  10   5   0       12.30       17.67      6.86 o 
  11   5   0      410.35      403.57     24.89 o 
  12   5   0        0.98        6.31      6.19 o 
  13   5   0      436.58      409.91     24.60 o 
  14   5   0       23.90       21.40      7.15 o 
  15   5   0      405.49      383.08     22.57 o 
  16   5   0       75.65       88.09     11.36 o 
  17   5   0      182.50      160.56     14.02 o 
  18   5   0      110.72      106.32     11.36 o 
  19   5   0       96.48       96.97     10.52 o 
   2   0   1      356.78      391.24     14.99 o 
   4   0   1      740.99      762.51     24.13 o 
   6   0   1    12624.04    12907.35    122.62 o 
   8   0   1     6256.33     6231.89     68.40 o 
  10   0   1    28667.49    27928.13    159.61 o 
  12   0   1     7594.48     7530.70    170.46 o 
  14   0   1     6503.11     6605.76     91.97 o 
  16   0   1     4187.31     4073.43     74.54 o 
  18   0   1     5334.45     5357.60    145.70 o 
  20   0   1      112.93       87.85     21.21 o 
  22   0   1     1245.51     1225.89     38.62 o 
  24   0   1      798.84      801.65     33.30 o 
  26   0   1      199.05      221.82     27.82 o 
  28   0   1       90.75       99.75     14.34 o 
  30   0   1      676.14      699.37     40.54 o 
  32   0   1     1844.67     2003.43     67.43 o 
  34   0   1       37.55       15.43      9.15 o 
  36   0   1      455.30      472.98     20.88 o 
  38   0   1      161.75      164.96     15.34 o 
   1   1   1     8823.51     8968.79     67.87 o 
   2   1   1     3072.64     3397.52     66.50 o 
   3   1   1      114.30      107.46     13.29 o 
   4   1   1     1788.76     1963.73     54.93 o 
   5   1   1    36675.48    35743.75    241.33 o 
   6   1   1    24284.86    23968.84     91.60 o 
   7   1   1     5763.36     5653.60     42.56 o 
   8   1   1     2475.34     2461.15     38.38 o 
   9   1   1     2387.01     2276.26     55.08 o 
  10   1   1     4537.21     4556.37     43.73 o 
  11   1   1      410.32      374.11     17.33 o 
  12   1   1      452.96      410.81     19.13 o 
  13   1   1      810.49      800.18     27.71 o 
  14   1   1     2369.24     2424.42     71.50 o 
  15   1   1     2398.86     2414.69     51.57 o 
  16   1   1     2087.88     2190.66     50.61 o 
  17   1   1     2025.40     2095.80     50.82 o 
  18   1   1     1328.12     1365.97     28.30 o 
  19   1   1      293.04      279.15     14.16 o 
  20   1   1      655.05      671.35     17.24 o 
  21   1   1     1903.76     1847.01     54.60 o 
  22   1   1      189.99      181.08      9.44 o 
  23   1   1      886.44      869.74     27.94 o 
  24   1   1        1.92        5.39      3.91 o 
  25   1   1     1182.74     1206.88     26.52 o 
  26   1   1       14.24       17.73      4.62 o 
  27   1   1      651.97      673.00     24.80 o 
  28   1   1      737.07      750.11     23.32 o 
  29   1   1      713.15      681.24     29.96 o 
  30   1   1      234.10      223.78     13.44 o 
  31   1   1      701.29      725.09     23.15 o 
  32   1   1      391.70      406.01     17.47 o 
  33   1   1       63.76       63.31      7.64 o 
  34   1   1      275.42      274.96     32.34 o 
  35   1   1       28.43       33.27      6.92 o 
  36   1   1       53.15       56.54      7.76 o 
  37   1   1       16.58       23.40      8.17 o 
  38   1   1        1.84       -4.98      4.98 o 
  39   1   1       18.31       22.44      5.99 o 
   1   2   1    11466.94    10744.76    134.66 o 
   2   2   1        8.88       19.32      7.70 o 
   3   2   1     4905.31     5151.32    108.62 o 
   4   2   1     2094.41     2076.35     72.73 o 
   5   2   1     5963.49     6023.54    127.21 o 
   6   2   1     1511.76     1451.61     64.55 o 
   7   2   1     1518.03     1533.01     68.45 o 
   8   2   1      201.53      153.23     23.93 o 
   9   2   1     1837.44     1773.62     80.64 o 
  10   2   1     1924.94     2104.90     93.30 o 
  11   2   1     1248.25     1262.82     76.85 o 
  12   2   1     2893.58     3036.14    125.49 o 
  13   2   1      737.23      736.34     25.92 o 
  14   2   1     1149.41     1207.79     48.45 o 
  15   2   1      847.27      869.77     21.59 o 
  16   2   1     1505.03     1517.78     43.16 o 
  17   2   1     2040.31     2006.99     34.42 o 
  18   2   1     1388.51     1353.34     24.41 o 
  19   2   1      519.21      517.08     15.57 o 
  20   2   1      244.82      237.52     11.80 o 
  21   2   1     3602.82     3341.80     54.17 o 
  22   2   1       98.92      107.23      6.83 o 
  23   2   1     2258.51     2257.17     30.49 o 
  24   2   1      158.07      150.73      8.39 o 
  25   2   1      420.39      414.21     13.77 o 
  26   2   1       35.69       36.39      6.01 o 
  27   2   1      794.67      823.95     18.95 o 
  28   2   1       35.14       39.14      6.23 o 
  29   2   1      450.70      440.73     17.15 o 
  30   2   1      118.64      124.00      9.53 o 
  31   2   1      139.31      131.22     12.10 o 
  32   2   1       88.24       90.72     10.19 o 
  33   2   1       29.20       27.19      8.87 o 
  34   2   1       61.31       65.64     12.30 o 
  35   2   1      132.66      141.38     16.04 o 
  36   2   1        8.53        6.54      5.55 o 
  37   2   1        4.28        6.41      4.78 o 
   1   3   1       46.40       39.79      7.74 o 
   2   3   1       26.74       24.11      4.27 o 
   3   3   1      412.03      425.40     16.91 o 
   4   3   1     1338.67     1347.65     20.70 o 
   5   3   1      410.20      435.07     12.02 o 
   6   3   1     2318.14     2338.74     27.73 o 
   7   3   1        3.67        4.89      3.02 o 
   8   3   1     1997.85     1932.62     25.73 o 
   9   3   1      143.01      158.81      7.85 o 
  10   3   1     3212.95     3093.58     33.06 o 
  11   3   1       38.10       38.75      5.86 o 
  12   3   1     2484.40     2480.24     42.35 o 
  13   3   1       14.65       19.69      5.28 o 
  14   3   1     2302.55     2301.75     40.63 o 
  15   3   1      146.91      151.83     11.47 o 
  16   3   1     2227.06     2119.76     57.54 o 
  17   3   1      164.08      152.00     11.64 o 
  18   3   1      534.80      503.63     22.85 o 
  19   3   1      187.10      178.97     13.87 o 
  20   3   1      733.88      731.23     27.65 o 
  21   3   1      426.99      420.64     21.27 o 
  22   3   1       44.68       34.38      7.05 o 
  23   3   1       62.48       54.77      9.08 o 
  24   3   1       36.29       27.91      5.58 o 
  25   3   1       44.54       36.00      5.74 o 
  26   3   1       46.26       47.62      6.20 o 
  27   3   1        9.52        5.24      4.84 o 
  28   3   1       70.87       60.38      6.33 o 
  29   3   1       10.34       19.24      5.13 o 
  30   3   1       77.36       71.68      5.97 o 
  31   3   1       44.85       35.54     10.05 o 
  32   3   1      187.51      187.86     18.00 o 
  33   3   1        9.03        1.23      4.75 o 
  34   3   1      188.39      171.03     14.79 o 
   1   4   1     1386.79     1417.23     38.19 o 
   2   4   1      207.54      216.31     22.13 o 
   3   4   1     1027.11     1044.42     45.68 o 
   4   4   1       10.67        9.19      7.80 o 
   5   4   1      655.02      670.82     36.71 o 
   6   4   1      402.63      364.51     27.01 o 
   7   4   1     1203.04     1230.05     48.75 o 
   8   4   1      114.09      106.13     15.12 o 
   9   4   1      418.00      406.00     28.21 o 
  11   4   1      141.06      145.81     17.83 o 
  12   4   1     1090.62     1126.09     46.37 o 
  13   4   1       72.23       84.12     14.40 o 
  14   4   1       25.22       20.82      6.57 o 
  15   4   1      187.38      175.87     16.88 o 
  16   4   1      357.99      357.65     19.85 o 
  17   4   1      349.39      345.95     19.49 o 
  18   4   1      195.21      188.79     14.64 o 
  19   4   1      174.95      192.09     39.84 o 
  20   4   1      217.73      174.82     13.61 o 
  21   4   1      480.88      453.47     20.83 o 
  22   4   1       11.87       21.67      7.83 o 
  23   4   1      422.32      411.88     19.35 o 
  24   4   1      144.31      133.63     10.94 o 
  25   4   1       70.54       82.67     13.38 o 
  26   4   1       34.80       32.89      5.81 o 
  27   4   1      133.59      144.62      9.56 o 
  28   4   1       42.21       33.69      6.34 o 
   1   5   1      593.07      609.85     22.82 o 
   2   5   1       12.75       13.73      6.55 o 
   3   5   1      350.88      363.32     17.74 o 
   4   5   1      106.46      113.88     10.75 o 
   5   5   1      617.63      622.80     33.11 o 
   6   5   1       60.71       61.71     12.77 o 
   7   5   1      189.99      181.97     18.59 o 
   8   5   1       87.89       91.83     13.63 o 
   9   5   1       79.58       72.30     12.59 o 
  10   5   1      101.68      102.70     14.15 o 
  11   5   1       20.78       16.80      7.77 o 
  12   5   1      142.75      127.92     15.10 o 
  13   5   1       25.15       35.40      8.95 o 
  14   5   1       54.65       58.82     10.46 o 
  15   5   1       67.55       58.36     11.49 o 
  16   5   1       21.75       14.92      6.73 o 
  17   5   1       65.85       70.33     10.81 o 
  18   5   1       51.45       54.75      6.19 o 
   0   0   2    27235.44    27285.52    145.39 o 
   2   0   2     3362.39     3199.05     56.57 o 
   4   0   2    15206.20    15457.31    368.20 o 
   6   0   2    13601.23    13843.60    243.49 o 
   8   0   2     5779.59     5745.31     73.31 o 
  10   0   2     1150.59     1239.95     98.95 o 
  12   0   2      172.41      162.58     14.83 o 
  14   0   2      736.37      769.14     33.49 o 
  16   0   2     6057.45     6322.14     99.64 o 
  18   0   2     1776.48     1861.10     91.51 o 
  20   0   2     2859.65     2995.05     85.37 o 
  22   0   2     4079.53     4103.47     73.61 o 
  24   0   2     1758.47     1792.52     51.34 o 
  26   0   2     1039.96     1067.23     41.33 o 
  28   0   2      816.29      834.38     84.53 o 
  30   0   2      751.53      777.21     42.90 o 
  32   0   2      418.72      416.16     31.86 o 
  34   0   2      604.44      571.47     24.13 o 
  36   0   2      469.00      448.55     21.27 o 
  38   0   2      270.82      263.18     11.61 o 
   0   1   2    23602.47    22881.21    185.18 o 
   1   1   2     1143.93     1102.04     29.45 o 
   2   1   2     9994.60    10175.21    180.61 o 
   3   1   2     2209.63     2303.07     66.73 o 
   4   1   2    14725.38    15271.71    177.04 o 
   5   1   2    12320.31    11949.47    161.57 o 
   6   1   2     4179.10     4309.92     87.86 o 
   7   1   2     8139.16     8155.93     64.01 o 
   8   1   2     1694.09     1749.56     21.21 o 
   9   1   2     4945.01     4736.04     46.78 o 
  10   1   2      431.18      473.01     15.90 o 
  11   1   2     9378.73     9163.18     96.70 o 
  12   1   2      262.36      293.36     17.71 o 
  13   1   2     3921.20     3922.84     63.79 o 
  14   1   2      535.74      607.08     36.53 o 
  15   1   2     2915.63     2909.74     72.78 o 
  16   1   2      378.20      383.39     26.86 o 
  17   1   2     1532.77     1348.55     70.49 o 
  18   1   2       43.14       34.09      5.89 o 
  19   1   2      956.64      917.18     18.68 o 
  20   1   2       77.17       74.58      5.75 o 
  21   1   2      418.69      415.92     14.97 o 
  22   1   2      682.18      697.25     24.60 o 
  23   1   2      532.92      522.88     13.48 o 
  24   1   2      762.39      784.15     22.89 o 
  25   1   2      260.37      260.23     10.96 o 
  26   1   2      576.17      582.74     19.40 o 
  27   1   2      477.48      494.32     18.22 o 
  28   1   2       84.44       84.62      8.76 o 
  29   1   2      149.97      140.81     10.67 o 
  30   1   2        0.46        2.60      4.21 o 
  31   1   2      247.94      218.54     16.18 o 
  32   1   2       67.73       63.94      9.67 o 
  33   1   2      284.70      289.27     17.96 o 
  34   1   2       31.84       32.19      9.80 o 
  35   1   2      185.19      213.22     20.52 o 
  36   1   2       20.63       14.72      4.35 o 
  37   1   2      247.78      229.61     25.35 o 
  38   1   2       20.84       31.69      5.13 o 
   0   2   2     2873.27     2684.21     72.97 o 
   1   2   2       80.21       62.80     13.31 o 
   2   2   2     2625.22     2521.09     78.69 o 
   3   2   2      172.88      174.26     22.82 o 
   4   2   2      465.06      495.94     39.39 o 
   5   2   2     4452.59     4561.34    121.26 o 
   6   2   2     3118.59     3326.53    105.40 o 
   7   2   2      324.31      311.46     33.58 o 
   8   2   2     1404.92     1571.06     76.05 o 
   9   2   2     3703.15     3808.40     63.33 o 
  10   2   2      239.88      256.26     17.07 o 
  11   2   2     8256.76     8249.92     95.63 o 
  12   2   2      303.65      376.74     19.04 o 
  13   2   2     3213.48     2917.93     39.04 o 
  14   2   2      171.73      209.28     10.67 o 
  15   2   2     3777.44     3731.19     44.90 o 
  16   2   2        4.10       28.29      5.31 o 
  17   2   2     2413.65     2306.36     51.15 o 
  18   2   2      109.67      103.75     13.14 o 
  19   2   2      812.19      785.99     19.57 o 
  20   2   2      106.07       95.00      7.18 o 
  21   2   2       83.88       86.11      6.20 o 
  22   2   2      521.07      530.10     14.45 o 
  23   2   2      180.09      175.42     11.37 o 
  24   2   2      370.30      374.72     12.63 o 
  25   2   2      171.24      162.76     10.98 o 
  26   2   2      216.22      212.75     12.23 o 
  27   2   2      459.96      457.93     17.56 o 
  28   2   2       74.54       60.03      7.13 o 
  29   2   2      444.85      421.25     26.37 o 
  30   2   2       22.01       14.64      8.32 o 
  31   2   2       99.90       82.11     14.68 o 
  32   2   2        7.09        0.10      6.86 o 
  33   2   2       93.04      110.57     15.57 o 
  34   2   2       13.58       12.38      6.02 o 
  35   2   2       92.37       90.98     13.20 o 
  36   2   2        2.45        3.33      4.47 o 
  37   2   2      111.29      118.19     12.37 o 
   0   3   2     8727.96     8749.90    101.19 o 
   1   3   2      187.30      179.34     10.96 o 
   2   3   2     3892.01     3733.65     47.11 o 
   3   3   2       63.50       68.93      7.54 o 
   4   3   2     2395.22     2303.15     31.49 o 
   5   3   2       15.61       17.63      3.64 o 
   6   3   2     2832.89     2836.94     31.61 o 
   7   3   2       88.95       93.44      6.19 o 
   8   3   2      305.60      314.05     10.66 o 
   9   3   2       38.21       43.76      4.50 o 
  10   3   2       71.62       66.72      6.32 o 
  11   3   2      244.91      243.77      9.46 o 
  12   3   2      166.75      168.89      8.14 o 
  13   3   2       85.68       77.79      6.66 o 
  14   3   2      336.03      341.29     17.44 o 
  15   3   2      677.57      627.66     22.26 o 
  16   3   2     2102.32     2128.82     41.11 o 
  17   3   2      161.98      160.85     22.42 o 
  18   3   2      747.45      752.54     35.51 o 
  19   3   2      281.71      280.24     15.91 o 
  20   3   2     1472.64     1503.74     39.72 o 
  21   3   2       26.18       15.52      7.25 o 
  22   3   2     1992.14     2013.34     36.54 o 
  23   3   2        7.63        6.84      4.13 o 
  24   3   2      795.70      805.92     22.47 o 
  25   3   2       57.20       59.83      6.63 o 
  26   3   2      854.83      857.89     26.85 o 
  27   3   2       27.27       28.67      8.46 o 
  28   3   2      469.93      491.32     15.32 o 
  29   3   2       13.82       16.13      5.32 o 
  30   3   2      341.09      329.46     15.49 o 
  31   3   2       14.23       16.87      6.93 o 
  32   3   2      103.31      104.40     13.29 o 
  33   3   2        2.25        4.65      4.24 o 
   0   4   2      699.08      715.30     36.04 o 
   1   4   2        1.03        8.94      6.72 o 
   2   4   2      451.08      471.20     44.25 o 
   3   4   2      212.48      249.35     32.04 o 
   4   4   2      380.39      410.48     29.79 o 
   5   4   2      132.48      145.47     18.56 o 
   6   4   2      384.41      380.91     28.06 o 
   7   4   2      151.46      142.12     17.92 o 
   8   4   2      306.48      305.02     25.22 o 
   9   4   2      697.26      680.87     36.94 o 
  10   4   2      318.11      335.92     26.08 o 
  16   4   2       44.45       48.83     13.70 o 
  17   4   2      166.10      166.15     21.87 o 
  18   4   2       22.60       11.39      9.37 o 
  19   4   2       62.35       76.39     15.15 o 
  20   4   2       60.29       58.54     13.82 o 
  21   4   2       28.77       26.01     13.36 o 
  22   4   2       83.10       68.25     16.36 o 
  23   4   2       10.63        3.94      6.45 o 
  24   4   2       29.38       27.34      5.56 o 
  25   4   2        1.80        0.52      7.23 o 
  26   4   2      118.96      105.21     10.17 o 
  27   4   2       12.02       18.36      4.95 o 
   0   5   2      266.76      236.90     20.93 o 
   1   5   2       84.17       60.83      8.83 o 
   2   5   2      190.77      174.46     13.10 o 
   3   5   2      364.00      342.80     17.61 o 
   4   5   2       33.15       31.83      7.00 o 
   5   5   2      661.96      651.28     34.34 o 
   6   5   2      132.42      137.73     17.93 o 
   7   5   2      333.94      284.13     22.89 o 
   8   5   2      118.15       92.36     14.45 o 
   9   5   2      247.31      230.90     20.92 o 
  10   5   2        4.54        8.55      8.38 o 
  11   5   2      723.66      707.52     34.66 o 
  12   5   2       11.67       10.49      7.22 o 
  13   5   2      369.31      336.85     23.66 o 
  14   5   2       31.78       14.87      7.42 o 
  15   5   2      240.26      249.70     19.94 o 
  16   5   2        4.64        7.12      6.40 o 
  17   5   2      195.47      194.66     10.91 o 
  18   5   2        0.96        7.65      5.50 o 
   2   0   3     3588.81     3486.82     56.16 o 
   4   0   3     2926.51     3284.07     54.12 o 
   6   0   3    14165.70    14307.41    118.23 o 
   8   0   3     9626.07     9207.57    103.27 o 
  10   0   3     9881.44     9880.83    178.49 o 
  12   0   3     4480.16     4475.84     82.32 o 
  14   0   3     1210.73     1165.79     44.72 o 
  16   0   3     5835.19     5738.84    161.70 o 
  18   0   3     5212.12     5326.60    107.71 o 
  20   0   3     4672.65     4718.97     51.22 o 
  22   0   3      458.53      509.28     17.80 o 
  24   0   3       68.54       87.72     13.28 o 
  26   0   3      298.23      323.39     31.90 o 
  28   0   3      517.57      540.03     35.88 o 
  30   0   3       84.71       75.55     15.36 o 
  32   0   3      164.54      177.43     18.66 o 
  34   0   3      182.21      190.41     13.10 o 
  36   0   3       86.22       92.29      8.39 o 
  38   0   3      102.70      117.45     10.48 o 
   1   1   3    16668.05    15941.15    132.94 o 
   2   1   3      665.75      685.78     28.02 o 
   3   1   3     9974.77     9400.69     85.71 o 
   4   1   3       80.42      129.08     10.70 o 
   5   1   3     7015.68     6855.34     75.08 o 
   6   1   3      502.54      510.59     15.97 o 
   7   1   3     3611.65     3586.45     42.91 o 
   8   1   3      984.39      974.88     16.31 o 
   9   1   3     2261.85     2297.54     42.61 o 
  10   1   3     5964.34     6247.36     62.60 o 
  11   1   3      734.84      856.49     44.98 o 
  12   1   3     4899.63     5222.74     61.39 o 
  13   1   3      342.21      368.06     17.11 o 
  14   1   3      698.21      631.03     27.72 o 
  15   1   3      252.75      250.04     18.60 o 
  16   1   3      712.46      678.10     42.20 o 
  17   1   3     2001.32     1969.82     34.32 o 
  18   1   3     1052.59     1031.29     17.83 o 
  19   1   3     1214.22     1206.52     19.92 o 
  20   1   3      136.08      148.39      7.42 o 
  21   1   3     2500.55     2530.59     30.12 o 
  22   1   3      435.41      461.34     11.54 o 
  23   1   3     3095.75     3080.28     29.99 o 
  24   1   3      326.50      347.18     12.23 o 
  25   1   3      911.41      874.27     18.02 o 
  26   1   3        7.83        9.42      2.97 o 
  27   1   3      853.98      867.07     23.47 o 
  28   1   3       50.11       46.74      6.03 o 
  29   1   3     1067.33     1023.65     33.59 o 
  30   1   3       23.56       23.22      6.83 o 
  31   1   3      157.87      156.80     18.95 o 
  32   1   3      271.70      277.18     23.90 o 
  33   1   3      115.14      134.35     16.85 o 
  34   1   3      215.14      186.34     18.97 o 
  35   1   3      107.96       97.93     13.78 o 
  36   1   3      125.70      137.30     14.94 o 
  37   1   3        5.31        8.88      3.86 o 
  38   1   3       76.30       79.60      9.51 o 
   1   2   3     3787.94     3329.82     63.67 o 
   2   2   3     1017.89     1079.69     37.02 o 
   3   2   3      551.05      496.31     25.61 o 
   4   2   3      144.96      184.19     16.29 o 
   5   2   3     4607.21     4681.03     78.21 o 
   6   2   3      985.14     1070.14     37.19 o 
   7   2   3     2012.62     1949.15     49.36 o 
   8   2   3     1501.96     1497.41     59.83 o 
   9   2   3      938.88      946.35     34.55 o 
  10   2   3      811.95      710.17     31.04 o 
  11   2   3      492.21      483.22     14.23 o 
  12   2   3     1809.06     1865.81     28.88 o 
  13   2   3       21.56       22.21      4.97 o 
  14   2   3      991.51      988.60     22.88 o 
  15   2   3      822.22      807.35     21.47 o 
  16   2   3      710.13      754.65     21.29 o 
  17   2   3      246.12      219.88     12.06 o 
  18   2   3      407.71      433.88     15.15 o 
  19   2   3      720.84      677.41     18.41 o 
  20   2   3        9.75       13.73      3.43 o 
  21   2   3      797.84      731.46     18.34 o 
  22   2   3       34.07       35.62      6.15 o 
  23   2   3      135.18      118.30      8.76 o 
  24   2   3       63.17       60.48      8.61 o 
  25   2   3      896.59      903.95     29.80 o 
  26   2   3       88.46       81.25      7.39 o 
  27   2   3      829.29      822.01     21.18 o 
  28   2   3       51.98       49.06      5.71 o 
  29   2   3      268.41      266.05     24.93 o 
  30   2   3       31.76       22.18      9.43 o 
  31   2   3      338.94      307.51     25.50 o 
  32   2   3       40.89       56.62     12.05 o 
  33   2   3       45.16       46.28     10.34 o 
  34   2   3      192.43      186.45     17.50 o 
  35   2   3       20.80       23.98      6.79 o 
  36   2   3      102.03      119.91     12.21 o 
   1   3   3      787.13      822.86     25.89 o 
   2   3   3      320.94      341.75     14.13 o 
   3   3   3       14.54       28.39      4.17 o 
   4   3   3     1548.50     1528.33     25.27 o 
   5   3   3       76.46       83.42      8.01 o 
   6   3   3     3001.26     3074.89     39.38 o 
   7   3   3       40.59       48.51      5.79 o 
   8   3   3     1829.31     1850.64     29.52 o 
   9   3   3       20.82       15.13      3.56 o 
  10   3   3     3155.53     3080.36     33.46 o 
  11   3   3       54.05       54.00      5.20 o 
  12   3   3     1726.86     1661.45     25.25 o 
  13   3   3       84.24       85.72      7.31 o 
  14   3   3      850.09      818.57     20.65 o 
  15   3   3       40.91       36.19      6.31 o 
  16   3   3     2249.03     2214.79     49.33 o 
  17   3   3       20.48       30.34      8.67 o 
  18   3   3     1226.45     1234.82     34.19 o 
  19   3   3        1.28        1.56      4.97 o 
  20   3   3      941.82      921.32     31.27 o 
  21   3   3       39.25       39.86      6.27 o 
  22   3   3      235.25      208.72     11.85 o 
  23   3   3      230.22      214.23     11.69 o 
  24   3   3       11.03        9.55      3.41 o 
  25   3   3       10.77       14.48      5.08 o 
  26   3   3       36.90       35.86      6.92 o 
  27   3   3       12.55        8.63      6.97 o 
  28   3   3      111.53      105.70      7.27 o 
  29   3   3        2.10        2.00      2.88 o 
  30   3   3      118.30      110.88     14.59 o 
  31   3   3        9.51        4.91      5.08 o 
  32   3   3      224.92      223.95     11.12 o 
  33   3   3       10.54        7.00      4.91 o 
   1   4   3     1323.40     1407.74     39.48 o 
   2   4   3        1.56        9.82      6.32 o 
   3   4   3      559.61      557.55     35.13 o 
   4   4   3      201.59      202.51     21.95 o 
   5   4   3      906.94      961.10     44.78 o 
   6   4   3      287.92      277.58     24.80 o 
   7   4   3      318.43      295.83     25.12 o 
   8   4   3      356.00      357.30     27.29 o 
   9   4   3       19.58       14.16      7.66 o 
  10   4   3      514.39      494.69     31.76 o 
  20   4   3       66.33       62.02     10.15 o 
  21   4   3      271.16      287.02     19.79 o 
  22   4   3       23.21       25.65      7.43 o 
  23   4   3      211.30      182.87     14.55 o 
  24   4   3        9.85       28.21      5.98 o 
  25   4   3      202.20      215.66     13.85 o 
  26   4   3       14.01       11.77      3.78 o 
   1   5   3      706.54      723.59     25.20 o 
   2   5   3        1.60       -0.43      6.94 o 
   3   5   3      671.56      667.09     41.94 o 
   4   5   3      142.38      131.77     11.65 o 
   5   5   3      443.61      450.55     28.98 o 
   6   5   3      112.23      115.94     15.35 o 
   7   5   3      164.84      150.34     17.36 o 
   8   5   3       84.83       93.84     14.22 o 
   9   5   3      189.38      193.79     18.93 o 
  10   5   3      231.92      237.39     20.97 o 
  11   5   3       50.04       59.52     11.94 o 
  12   5   3       47.85       31.94      9.20 o 
  13   5   3       15.88       15.96      7.57 o 
  14   5   3       32.44       21.36      8.26 o 
  15   5   3       80.99       88.78     13.00 o 
  16   5   3       68.60       75.29     11.81 o 
  17   5   3      231.01      201.77     16.81 o 
   0   0   4    21725.21    21930.24    200.84 o 
   2   0   4    30100.88    29082.85    164.56 o 
   4   0   4     3461.92     3620.95     49.97 o 
   6   0   4    11046.81    11216.52    118.78 o 
   8   0   4     3455.68     3387.59     64.53 o 
  10   0   4      327.97      327.50     23.23 o 
  12   0   4      333.70      347.53     25.10 o 
  14   0   4       50.77       28.35     14.90 o 
  16   0   4     3109.60     3290.86     86.65 o 
  18   0   4      390.66      392.11     15.36 o 
  20   0   4       27.42       26.06      5.55 o 
  22   0   4     1137.04     1175.00     30.19 o 
  24   0   4     1918.99     1903.79     37.46 o 
  26   0   4      686.87      726.17     65.45 o 
  28   0   4      655.13      605.60     31.96 o 
  30   0   4      709.27      686.79     33.35 o 
  32   0   4       19.93       20.02      5.20 o 
  34   0   4       27.39       17.65      7.92 o 
  36   0   4        0.14        0.96      4.89 o 
   0   1   4      257.11      218.37     24.80 o 
   1   1   4      798.79      863.26     34.32 o 
   2   1   4     2274.86     2249.66     45.12 o 
   3   1   4     1883.20     2029.42     46.60 o 
   4   1   4      419.25      431.68     16.74 o 
   5   1   4      874.48      848.96     22.92 o 
   6   1   4      560.62      518.53     17.48 o 
   7   1   4      712.66      642.05     18.41 o 
   8   1   4      671.15      725.04     28.39 o 
   9   1   4     2653.48     2584.70     43.50 o 
  10   1   4     2386.78     2639.10     44.89 o 
  11   1   4     4988.96     4882.23     62.43 o 
  12   1   4      444.89      503.50     20.83 o 
  13   1   4     7584.56     7528.34     86.68 o 
  14   1   4      654.45      715.44     31.06 o 
  15   1   4     2698.86     2572.19     48.11 o 
  16   1   4      512.63      526.85     14.44 o 
  17   1   4     1803.14     1679.25     26.79 o 
  18   1   4      606.76      567.56     16.31 o 
  19   1   4     1124.87     1016.34     22.51 o 
  20   1   4     1438.58     1378.88     27.80 o 
  21   1   4      187.88      191.74      8.79 o 
  22   1   4      942.99      938.39     16.52 o 
  23   1   4       76.88       83.77      6.32 o 
  24   1   4      566.74      587.11     17.39 o 
  25   1   4       52.04       53.02      5.88 o 
  26   1   4      784.58      782.23     20.94 o 
  27   1   4       84.93       80.15      7.69 o 
  28   1   4      189.65      186.18     10.14 o 
  29   1   4      163.70      172.53     12.62 o 
  30   1   4       78.95       69.09     11.35 o 
  31   1   4      187.14      175.62     18.37 o 
  32   1   4      264.79      259.29     21.64 o 
  33   1   4      248.65      221.66     19.50 o 
  34   1   4       56.21       47.27      6.73 o 
  35   1   4       78.43       82.15      7.97 o 
  36   1   4       50.67       49.89      6.04 o 
  37   1   4       77.97       87.80     10.01 o 
   0   2   4     2283.70     2249.68    104.27 o 
   1   2   4      209.08      224.80     23.79 o 
   2   2   4      616.22      585.40     29.17 o 
   3   2   4     1498.40     1384.39     44.83 o 
   4   2   4     1533.86     1525.05     46.96 o 
   5   2   4     5567.29     5679.64     89.21 o 
   6   2   4      298.87      361.11     22.33 o 
   7   2   4     3687.56     3730.81     73.02 o 
   8   2   4        8.99       25.39      5.36 o 
   9   2   4     4443.07     4232.18     47.01 o 
  10   2   4      296.45      309.42      9.87 o 
  11   2   4     4020.73     3817.31     38.51 o 
  12   2   4      202.95      231.71     10.43 o 
  13   2   4     1963.24     1934.44     29.77 o 
  14   2   4      172.07      181.59     10.31 o 
  15   2   4     1392.59     1347.29     28.01 o 
  16   2   4      438.89      432.82     17.75 o 
  17   2   4     1574.64     1514.36     45.41 o 
  18   2   4      873.19      845.33     19.19 o 
  19   2   4      556.93      513.01     19.24 o 
  20   2   4      264.72      276.76     15.24 o 
  21   2   4      267.17      244.07     13.86 o 
  22   2   4      368.41      362.77     34.23 o 
  23   2   4      133.21      119.69     11.05 o 
  24   2   4      252.90      257.94     15.75 o 
  25   2   4       92.41       87.85      7.47 o 
  26   2   4      503.15      482.50     25.99 o 
  27   2   4       85.97       88.60      9.69 o 
  28   2   4      478.52      446.86     19.48 o 
  29   2   4       36.45       31.73      5.71 o 
  30   2   4       67.57       66.00      7.69 o 
  31   2   4      171.38      172.62     18.12 o 
  32   2   4       32.48       18.96      7.32 o 
  33   2   4      229.01      239.94     13.27 o 
  34   2   4       19.10       22.43      4.63 o 
  35   2   4      118.61      129.64      8.73 o 
  36   2   4       14.50       12.32      4.36 o 
   0   3   4     5766.39     5656.99    224.29 o 
   1   3   4      168.42      192.37     19.60 o 
   2   3   4     2307.39     2247.54     47.55 o 
   3   3   4       89.63       90.76      7.36 o 
   4   3   4     1339.28     1341.21     25.89 o 
   5   3   4       32.68       25.00      4.84 o 
   6   3   4     3151.22     3142.02     45.47 o 
   7   3   4       28.52       16.25      7.94 o 
   8   3   4     2091.87     1998.19     31.71 o 
   9   3   4      164.64      165.36     13.12 o 
  10   3   4      384.46      379.54     14.31 o 
  11   3   4       31.02       35.09      6.56 o 
  12   3   4      542.31      519.90     20.39 o 
  13   3   4        2.22        8.65      5.37 o 
  14   3   4       44.08       38.08      8.20 o 
  15   3   4       13.94        0.80     15.01 o 
  16   3   4      388.73      376.72     31.64 o 
  17   3   4        6.14        8.45      5.94 o 
  18   3   4      325.88      318.30     18.70 o 
  19   3   4       88.89       85.91     10.33 o 
  20   3   4      979.04      915.85     30.47 o 
  21   3   4      120.83      124.48     12.01 o 
  22   3   4      734.79      695.85     25.95 o 
  23   3   4        9.85       -0.07      3.85 o 
  24   3   4      235.02      255.34     15.21 o 
  25   3   4       11.19        7.08      5.78 o 
  26   3   4      313.41      337.36     17.15 o 
  27   3   4        2.98       -3.33      3.47 o 
  28   3   4      227.10      222.82      9.99 o 
  29   3   4        5.24        6.91      2.68 o 
  30   3   4      143.90      144.08      7.24 o 
  31   3   4        0.18       -0.36      5.70 o 
  32   3   4        8.62       20.83      5.99 o 
   0   4   4      759.15      809.31     43.16 o 
   1   4   4        7.94       11.47      6.46 o 
   2   4   4      393.32      425.15     22.42 o 
   3   4   4      241.91      214.24     30.83 o 
   4   4   4      468.15      465.00     32.29 o 
   5   4   4      708.25      719.00     51.96 o 
   6   4   4      200.40      229.89     27.01 o 
   7   4   4      809.76      803.47     27.98 o 
   8   4   4       47.33       63.55      8.76 o 
   9   4   4      690.14      662.21     25.13 o 
  10   4   4       30.28       24.86      9.01 o 
  11   4   4      755.15      718.14     35.37 o 
  12   4   4      168.33      154.50     17.34 o 
  13   4   4      295.19      274.08     21.39 o 
  14   4   4       45.92       41.39     10.14 o 
  15   4   4      569.42      509.96     26.75 o 
  16   4   4       14.00       14.92      6.09 o 
  19   4   4      162.95      180.37     15.43 o 
  20   4   4      142.68      129.67     12.51 o 
  25   4   4       10.49       16.96      4.56 o 
   0   5   4       98.14      106.68     14.40 o 
   1   5   4        8.03       12.09      5.12 o 
   2   5   4       18.35       13.91      4.67 o 
   3   5   4       25.68       19.30      5.68 o 
   4   5   4       49.16       49.91     10.44 o 
   5   5   4       50.10       59.62     11.54 o 
   6   5   4       43.55       55.16     11.51 o 
   7   5   4      174.82      158.57     17.42 o 
   8   5   4       44.30       38.73     11.25 o 
   9   5   4      333.44      373.88     25.31 o 
  10   5   4        1.79       11.36      8.02 o 
  11   5   4      490.34      434.77     27.02 o 
  12   5   4        6.75       12.88      7.48 o 
  13   5   4      220.91      184.31     17.63 o 
  14   5   4       43.58       39.22      9.28 o 
  15   5   4      237.33      216.49     17.98 o 
  16   5   4       61.52       52.85      9.20 o 
   2   0   5     3735.50     3797.06     68.26 o 
   4   0   5     5730.42     6031.60     87.31 o 
   6   0   5      996.87      951.28     29.84 o 
   8   0   5     6046.39     5962.07     76.44 o 
  10   0   5     5148.26     4843.44     84.31 o 
  12   0   5     8950.02     8237.69    269.47 o 
  14   0   5     6005.06     5989.16    187.85 o 
  16   0   5     6648.21     6721.06     80.36 o 
  18   0   5      975.38      944.25     31.51 o 
  20   0   5      339.60      279.96     17.97 o 
  22   0   5      299.27      303.37     26.97 o 
  24   0   5      122.10      110.29     34.35 o 
  26   0   5      177.41      179.18     15.71 o 
  28   0   5       40.24       58.35     11.68 o 
  30   0   5      613.66      621.63     33.32 o 
  32   0   5      623.66      609.62     31.34 o 
  34   0   5      225.02      216.27     17.83 o 
  36   0   5      198.48      178.28     14.36 o 
   1   1   5     4329.49     4160.00    133.90 o 
   2   1   5       19.51       28.68      7.47 o 
   3   1   5     3135.82     2966.20     47.29 o 
   4   1   5     4065.85     4483.47     64.13 o 
   5   1   5     3408.13     3601.44     56.45 o 
   6   1   5     1075.44     1137.21     37.87 o 
   7   1   5     2098.07     2088.38     51.86 o 
   8   1   5      906.67      868.74     34.14 o 
   9   1   5      454.94      414.50     23.98 o 
  10   1   5      751.52      760.35     32.70 o 
  11   1   5      463.09      459.35     26.02 o 
  12   1   5     1527.31     1434.98     37.38 o 
  13   1   5      121.69      117.77      7.36 o 
  14   1   5      320.86      293.29     11.51 o 
  15   1   5      746.74      711.83     25.88 o 
  16   1   5      748.21      701.40     16.59 o 
  17   1   5      550.34      538.11     14.98 o 
  18   1   5      946.84      950.53     18.01 o 
  19   1   5      881.18      861.42     19.95 o 
  20   1   5      419.40      419.13     14.43 o 
  21   1   5      918.48      869.63     20.91 o 
  22   1   5        7.48       18.05     10.16 o 
  23   1   5      574.89      592.51     18.42 o 
  24   1   5      304.57      306.76     13.87 o 
  25   1   5      409.43      435.85     16.36 o 
  26   1   5       76.85       70.87      7.04 o 
  27   1   5      533.75      552.45     17.68 o 
  28   1   5      149.56      143.49      9.06 o 
  29   1   5      205.54      207.41     10.55 o 
  30   1   5      112.33      107.64      8.61 o 
  31   1   5      172.86      166.51      9.40 o 
  32   1   5       11.75       18.25      8.45 o 
  33   1   5      124.90      115.96     14.29 o 
  34   1   5       16.18       16.29      7.12 o 
  35   1   5       59.73       57.17      9.33 o 
  36   1   5       12.13       16.86      6.09 o 
  37   1   5        2.67       -3.74      3.77 o 
   1   2   5     5294.14     5319.15     54.04 o 
   2   2   5       83.19      102.30      9.95 o 
   3   2   5     5697.31     5564.71     50.53 o 
   4   2   5     2085.56     2230.39     29.98 o 
   5   2   5     3518.86     3404.86     33.60 o 
   6   2   5     1612.69     1692.35     22.82 o 
   7   2   5     2297.61     2163.28     25.82 o 
   8   2   5      391.83      408.41     11.43 o 
   9   2   5      946.75      919.76     17.48 o 
  10   2   5     1137.25     1106.43     23.05 o 
  11   2   5       28.24       20.36     10.81 o 
  12   2   5      626.31      598.67     22.22 o 
  13   2   5       98.11       88.42      9.52 o 
  14   2   5      855.40      841.31     27.20 o 
  15   2   5      186.32      180.66     17.89 o 
  16   2   5      262.98      259.22     21.20 o 
  17   2   5      186.17      201.52     17.05 o 
  18   2   5      638.30      639.91     46.23 o 
  19   2   5      841.04      773.69     37.03 o 
  20   2   5      220.41      210.10     18.86 o 
  21   2   5     1562.17     1458.34     48.69 o 
  22   2   5      101.32      103.77     18.79 o 
  23   2   5     1281.26     1306.80     49.05 o 
  24   2   5       69.12       58.17      8.97 o 
  25   2   5     1031.74     1024.70     31.62 o 
  26   2   5      117.68      112.75     10.91 o 
  27   2   5      763.68      728.27     28.84 o 
  28   2   5      224.64      229.52     13.93 o 
  29   2   5      247.09      251.63     11.54 o 
  30   2   5       40.71       44.67      5.14 o 
  31   2   5       46.22       51.08      5.10 o 
  32   2   5       64.37       67.89      7.50 o 
  33   2   5       55.42       53.17      6.59 o 
  34   2   5       56.62       37.29      7.24 o 
  35   2   5       32.23       39.96      6.86 o 
   1   3   5       47.76       63.01      8.92 o 
   2   3   5      270.64      294.46     12.73 o 
   3   3   5       14.68       21.75      4.63 o 
   4   3   5      147.14      139.73      9.58 o 
   5   3   5       12.07       10.20      4.13 o 
   6   3   5      981.89     1002.59     27.40 o 
   7   3   5       44.77       39.51      6.81 o 
   8   3   5     1216.49     1221.35     33.06 o 
   9   3   5        1.00        0.61     12.55 o 
  10   3   5     2138.00     2096.62     33.81 o 
  11   3   5       67.62       72.69      9.05 o 
  12   3   5     1994.01     1941.15     39.77 o 
  13   3   5       35.89       42.60      9.54 o 
  14   3   5     2217.05     2143.74     45.21 o 
  15   3   5        3.09       18.18      7.41 o 
  16   3   5     1304.16     1245.81     37.54 o 
  17   3   5       20.15       23.15      6.67 o 
  18   3   5      157.52      158.48     14.06 o 
  19   3   5       58.26       41.64      8.20 o 
  20   3   5       47.94       50.58      8.47 o 
  21   3   5       84.66       60.07      9.23 o 
  22   3   5      309.57      259.73     27.92 o 
  23   3   5       72.40       67.01     15.49 o 
  24   3   5       61.10       54.89      5.98 o 
  25   3   5        0.76        5.54      4.42 o 
  26   3   5        3.23        1.68      2.60 o 
  27   3   5        7.45        6.39      2.47 o 
  28   3   5       42.09       28.79      5.88 o 
  29   3   5       29.24       28.69      3.70 o 
  30   3   5       53.49       52.33      8.10 o 
   1   4   5      843.91      867.67     31.30 o 
   2   4   5       31.54       36.71     16.83 o 
   3   4   5      749.34      765.16     23.18 o 
   4   4   5      219.28      216.61     12.96 o 
   5   4   5     1006.65     1002.32     26.22 o 
   6   4   5      253.88      239.70     15.86 o 
   7   4   5      415.77      438.36     21.00 o 
   8   4   5      310.57      332.47     18.30 o 
   9   4   5      122.73      143.40     17.39 o 
  10   4   5      321.64      330.56     25.38 o 
  11   4   5        9.86        9.27      6.94 o 
  12   4   5      241.43      199.65     19.69 o 
  13   4   5       77.47       45.35     10.35 o 
  14   4   5      368.34      385.73     25.28 o 
  15   4   5      114.16      102.49     13.84 o 
  16   4   5      175.23      169.81     16.10 o 
  17   4   5      198.15      180.04     15.83 o 
  23   4   5      264.15      287.24     17.04 o 
  24   4   5       53.30       48.99      7.43 o 
  25   4   5      157.97      171.54     11.83 o 
   1   5   5      262.42      269.69     20.91 o 
   2   5   5        9.31       18.54      5.69 o 
   3   5   5      395.31      418.32     25.24 o 
   4   5   5       26.70       12.35      9.45 o 
   5   5   5      340.56      369.81     23.93 o 
   6   5   5       46.29       29.77      9.10 o 
   7   5   5       84.49      102.01     13.35 o 
   8   5   5       37.89       41.15      9.40 o 
   9   5   5       31.18       41.14      9.29 o 
  10   5   5       90.52       75.98     11.36 o 
  11   5   5       12.09       15.19      6.38 o 
  12   5   5       80.02       64.50     10.18 o 
  13   5   5       13.17        8.55      6.51 o 
  14   5   5       29.77       25.79      6.64 o 
   0   0   6     5723.58     5879.10    136.55 o 
   2   0   6     5666.84     5465.87     93.00 o 
   4   0   6     2615.78     2540.51     64.30 o 
   6   0   6     8513.13     8655.76    150.41 o 
   8   0   6      573.00      582.21     26.78 o 
  10   0   6       17.12       11.62      5.06 o 
  12   0   6      145.10      130.88      7.34 o 
  14   0   6      981.81     1018.65     23.35 o 
  16   0   6     1155.89     1168.82     23.37 o 
  18   0   6     1364.44     1391.38     29.41 o 
  20   0   6     3558.36     3552.62     56.44 o 
  22   0   6     2617.07     2659.72     49.52 o 
  24   0   6     1757.73     1803.13     40.62 o 
  26   0   6     2073.85     2133.50     65.18 o 
  28   0   6      875.63      858.65     39.90 o 
  30   0   6      297.51      291.31     22.69 o 
  32   0   6       84.78       85.46     12.24 o 
  34   0   6       83.74       67.57      9.98 o 
   0   1   6      179.24      148.00     16.01 o 
   1   1   6      323.10      366.08     17.55 o 
   2   1   6     4265.50     4490.51     69.77 o 
   3   1   6      762.04      720.64     28.26 o 
   4   1   6     2967.64     3217.57    106.16 o 
   5   1   6     3682.55     3787.24     87.51 o 
   6   1   6     1549.50     1640.38     49.04 o 
   7   1   6     4685.42     4696.67     43.29 o 
   8   1   6      203.46      246.38     12.18 o 
   9   1   6     4773.58     4743.40     50.39 o 
  10   1   6      790.24      861.31     28.68 o 
  11   1   6     2539.13     2357.63     38.47 o 
  12   1   6      245.84      271.79     11.29 o 
  13   1   6     1143.77     1047.37     19.97 o 
  14   1   6       25.21       33.73      3.94 o 
  15   1   6     1827.33     1739.98     23.96 o 
  16   1   6       65.99       59.50      5.40 o 
  17   1   6     1035.38      998.37     18.97 o 
  18   1   6      232.83      210.64     10.17 o 
  19   1   6      300.24      271.74     11.67 o 
  20   1   6      192.24      181.22     10.24 o 
  21   1   6      498.36      434.76     21.14 o 
  22   1   6       11.54       16.52      5.65 o 
  23   1   6      177.96      177.34     10.95 o 
  24   1   6       66.88       60.23      6.98 o 
  25   1   6      120.01      104.66      8.63 o 
  26   1   6       76.32       75.92      7.53 o 
  27   1   6      167.28      164.51     10.14 o 
  28   1   6       25.19       27.41      4.50 o 
  29   1   6      106.24       91.51      8.90 o 
  30   1   6       51.42       47.82      5.30 o 
  31   1   6      224.97      239.30     13.18 o 
  32   1   6       83.81       83.93      8.59 o 
  33   1   6      158.87      145.11     14.92 o 
  34   1   6       78.11       77.02     10.49 o 
  35   1   6       92.47      102.79     11.38 o 
   0   2   6     1849.95     1751.96     25.02 o 
   1   2   6       17.41       18.58      2.63 o 
   2   2   6      443.45      424.73      9.49 o 
   3   2   6      299.19      294.76      7.79 o 
   4   2   6     1302.49     1302.16     17.96 o 
   5   2   6      175.15      173.62      8.86 o 
   6   2   6     1359.42     1411.59     21.53 o 
   7   2   6      963.94      889.01     28.43 o 
   8   2   6     1418.80     1435.88     19.15 o 
   9   2   6     1603.56     1551.69     19.93 o 
  10   2   6      692.41      708.59     15.33 o 
  11   2   6     1782.14     1630.52     28.19 o 
  12   2   6      153.22      154.33      8.15 o 
  13   2   6     2151.50     1960.79     29.06 o 
  14   2   6       71.33       80.53      7.46 o 
  15   2   6     2137.73     2066.44     30.42 o 
  16   2   6       48.96       44.97      6.69 o 
  17   2   6     1793.88     1778.67     63.30 o 
  18   2   6       44.69       50.53      7.82 o 
  19   2   6      820.59      801.39     28.76 o 
  20   2   6      333.80      350.35     15.48 o 
  21   2   6      198.13      187.54     11.52 o 
  22   2   6      147.50      165.20     10.99 o 
  23   2   6       56.41       57.10      6.82 o 
  24   2   6        2.56       -0.94      6.79 o 
  25   2   6        1.70       -3.51      4.27 o 
  26   2   6       38.35       35.82      5.66 o 
  27   2   6        8.14        7.98      2.92 o 
  28   2   6       50.45       50.84      5.54 o 
  29   2   6       32.48       33.08      5.47 o 
  30   2   6       12.92       15.50      3.76 o 
  31   2   6       56.66       50.88      5.72 o 
  32   2   6       98.70       94.38     10.75 o 
  33   2   6       68.65       68.05      9.00 o 
   0   3   6     2571.97     2591.03     52.22 o 
   1   3   6       31.69       36.65      5.26 o 
   2   3   6     2215.72     2233.60     34.86 o 
   3   3   6       42.41       45.18      6.54 o 
   4   3   6     2029.11     2081.15     33.07 o 
   5   3   6       38.94       32.47      5.23 o 
   6   3   6      248.19      240.48     11.26 o 
   7   3   6      264.10      260.62     14.08 o 
   8   3   6       52.98       41.43      6.96 o 
   9   3   6      162.01      161.82     13.23 o 
  10   3   6       28.22       27.32     30.04 o 
  11   3   6        5.41        4.74      6.10 o 
  12   3   6        5.58        0.07      5.16 o 
  13   3   6      111.81       99.14     16.01 o 
  14   3   6       30.56       29.45     10.05 o 
  15   3   6       29.42       31.68      7.60 o 
  16   3   6      246.45      232.29     16.92 o 
  17   3   6       23.84       20.19      6.75 o 
  18   3   6      245.69      249.71     17.27 o 
  19   3   6       18.95       18.88      5.35 o 
  20   3   6      405.98      396.54     20.95 o 
  21   3   6        2.72       -0.99      5.04 o 
  22   3   6      581.13      546.59     24.37 o 
  23   3   6       42.37       44.09      5.78 o 
  24   3   6      697.43      751.82     25.12 o 
  25   3   6        0.27       -2.53      3.73 o 
  26   3   6      336.63      396.91     21.86 o 
  27   3   6       18.92       11.99      5.05 o 
  28   3   6      272.60      276.79     16.47 o 
  29   3   6        0.81       -3.65      3.65 o 
   0   4   6      739.73      736.32     39.68 o 
   1   4   6      195.55      186.19     15.00 o 
   2   4   6      290.03      282.74     14.00 o 
   3   4   6       83.74       89.73      8.71 o 
   4   4   6      496.95      497.19     18.25 o 
   5   4   6      137.93      149.53     10.66 o 
   6   4   6      360.38      348.67     15.37 o 
   7   4   6      363.74      364.07     18.39 o 
   8   4   6      424.48      396.51     20.03 o 
   9   4   6      691.93      694.03     35.83 o 
  10   4   6      321.56      327.54     25.21 o 
  11   4   6      603.11      558.16     32.08 o 
  12   4   6       31.60       23.55      8.91 o 
  13   4   6      485.62      451.17     28.12 o 
  14   4   6       33.25       22.58      8.68 o 
  15   4   6      296.32      267.33     20.72 o 
  16   4   6       34.95       33.04      9.02 o 
  17   4   6      296.86      276.96     18.86 o 
  18   4   6      121.79      110.36     11.62 o 
  19   4   6      162.02      135.00     11.87 o 
  20   4   6      131.49      114.53     11.96 o 
  21   4   6       54.42       67.28      8.95 o 
  22   4   6       21.38       20.91      5.27 o 
  23   4   6        4.80       -3.23      3.23 o 
   0   5   6       99.58       66.58     10.32 o 
   1   5   6       23.60       29.60      7.20 o 
   2   5   6      100.46       84.15     10.95 o 
   3   5   6       83.99       74.93     10.96 o 
   4   5   6       86.71       75.34     10.80 o 
   5   5   6      261.57      253.58     18.49 o 
   6   5   6       91.24       88.62     11.60 o 
   7   5   6      242.82      216.55     16.82 o 
   8   5   6       21.46       27.67      7.31 o 
   9   5   6      322.18      295.65     19.37 o 
  10   5   6       40.07       42.46      7.75 o 
   2   0   7     2821.02     3309.80     80.85 o 
   4   0   7     2989.92     3124.21     68.59 o 
   6   0   7      808.93      754.53     14.79 o 
   8   0   7     2305.32     2195.18     30.83 o 
  10   0   7     4230.35     3817.32     72.11 o 
  12   0   7     2141.70     2038.58     32.24 o 
  14   0   7     1263.24     1202.15     24.50 o 
  16   0   7     2678.46     2700.84     57.27 o 
  18   0   7     1149.48     1121.01     25.40 o 
  20   0   7      958.68      967.91     35.86 o 
  22   0   7      908.92      933.84     30.38 o 
  24   0   7      262.25      249.85     16.07 o 
  26   0   7      117.93       99.35     15.12 o 
  28   0   7        3.15        8.85      6.71 o 
  30   0   7       62.82       58.04     10.53 o 
  32   0   7      125.90      104.36     12.14 o 
  34   0   7      102.74      103.47     10.72 o 
   1   1   7     5095.34     4917.17     51.60 o 
   2   1   7       43.32       52.81      4.19 o 
   3   1   7     2953.94     2828.19     41.90 o 
   4   1   7      347.60      344.96      8.30 o 
   5   1   7     1837.53     1724.79     22.08 o 
   6   1   7      668.10      634.43     11.84 o 
   7   1   7     1665.45     1631.56     29.79 o 
   8   1   7     1895.97     1936.65     26.68 o 
   9   1   7      147.53      141.87      6.68 o 
  10   1   7      958.90      912.00     16.59 o 
  11   1   7      300.62      301.81      9.83 o 
  12   1   7     1760.30     1720.59     28.40 o 
  13   1   7       63.91       72.88      7.77 o 
  14   1   7      719.34      707.66     16.09 o 
  15   1   7      282.69      270.76     10.32 o 
  16   1   7      406.63      415.34     13.70 o 
  17   1   7      350.31      334.50     12.15 o 
  18   1   7      176.42      164.96      8.93 o 
  19   1   7      280.70      292.94     10.50 o 
  20   1   7      321.63      317.60     10.97 o 
  21   1   7     1344.46     1283.76     41.47 o 
  22   1   7      102.39      103.15      9.18 o 
  23   1   7      873.69      909.57     24.68 o 
  24   1   7       20.80       19.95      5.04 o 
  25   1   7      883.95      874.21     23.45 o 
  26   1   7       99.11       93.98      8.13 o 
  27   1   7      558.45      557.36     17.76 o 
  28   1   7       41.69       48.73      5.88 o 
  29   1   7      118.09      118.01      7.95 o 
  30   1   7       31.62       24.25      5.30 o 
  31   1   7      103.21      103.60     10.78 o 
  32   1   7      199.72      197.94     13.53 o 
  33   1   7      161.22      182.84     14.96 o 
  34   1   7      111.19      124.19     11.83 o 
   1   2   7     1806.19     1673.22     17.80 o 
   2   2   7       44.30       51.52      4.17 o 
   3   2   7     2117.79     2054.57     21.94 o 
   4   2   7      142.48      136.18      6.01 o 
   5   2   7     1002.94      951.90     18.60 o 
   6   2   7      182.08      163.51      7.93 o 
   7   2   7     1029.35      997.01     25.65 o 
   8   2   7      295.37      265.84     11.65 o 
   9   2   7     1903.91     1887.03     41.28 o 
  10   2   7     1762.97     1723.24     42.62 o 
  11   2   7      526.04      494.78     30.90 o 
  12   2   7      206.43      224.04     11.68 o 
  13   2   7      657.08      598.87     17.92 o 
  14   2   7      569.28      536.44     17.34 o 
  15   2   7      420.96      380.55     17.30 o 
  16   2   7      288.37      275.25     12.14 o 
  17   2   7      432.76      432.62     15.84 o 
  18   2   7      134.07      124.05      8.93 o 
  19   2   7      600.59      547.47     25.94 o 
  20   2   7       82.55       84.63     13.76 o 
  21   2   7      458.36      462.74     20.58 o 
  22   2   7       42.51       38.18      7.16 o 
  23   2   7      154.61      141.50     11.47 o 
  24   2   7       25.95       31.33      6.31 o 
  25   2   7      555.48      562.44     21.48 o 
  26   2   7        3.01        2.95      3.96 o 
  27   2   7      360.24      342.85     12.81 o 
  28   2   7       26.78       31.99      4.50 o 
  29   2   7      233.18      217.11     11.59 o 
  30   2   7        5.81       12.08      4.62 o 
  31   2   7       50.91       50.34      5.26 o 
  32   2   7       16.06       16.66      4.88 o 
   1   3   7      162.63      162.27      8.71 o 
   2   3   7      270.27      274.37     11.01 o 
   3   3   7      139.31      142.46      8.22 o 
   4   3   7      193.90      182.28      8.85 o 
   5   3   7       46.31       35.66      4.99 o 
   6   3   7     1452.06     1466.93     29.39 o 
   7   3   7       31.91       28.49      7.49 o 
   8   3   7     1864.71     1844.55     61.65 o 
   9   3   7        1.42       19.16     10.94 o 
  10   3   7     1626.95     1542.08     58.17 o 
  11   3   7       60.19       60.51     13.76 o 
  12   3   7     1638.41     1564.06     59.14 o 
  13   3   7       66.56       58.55     13.40 o 
  14   3   7     1477.81     1388.03     55.86 o 
  15   3   7       60.33       62.64     13.98 o 
  16   3   7      534.42      534.30     34.70 o 
  17   3   7        2.13        6.53      8.24 o 
  18   3   7      704.42      706.23     25.38 o 
  19   3   7        2.91        7.39      5.30 o 
  20   3   7      309.04      331.94     25.13 o 
  21   3   7       36.85       37.29      6.57 o 
  22   3   7      225.43      232.51     13.30 o 
  23   3   7       22.90       17.74      4.83 o 
  24   3   7       10.67       12.45      4.46 o 
  25   3   7        4.99       -0.04      3.73 o 
  26   3   7       28.67       25.91      6.11 o 
  27   3   7       16.75       12.46      5.00 o 
  28   3   7       93.50       81.18      8.33 o 
   1   4   7      967.37      952.30     35.05 o 
   2   4   7      145.59      162.71     12.88 o 
   3   4   7      337.25      329.84     14.27 o 
   4   4   7       57.63       58.93      6.81 o 
   5   4   7      245.07      257.23     12.74 o 
   6   4   7       91.89       92.68     24.97 o 
   7   4   7      123.19      151.03     31.30 o 
   8   4   7       89.23       82.39      9.69 o 
   9   4   7      125.96      129.11     11.69 o 
  10   4   7      213.67      223.21     14.68 o 
  11   4   7       48.43       52.66      8.19 o 
  12   4   7       70.09       65.36      8.62 o 
  13   4   7        8.97        6.57      4.60 o 
  14   4   7      160.14      154.00     11.84 o 
  15   4   7       28.41       36.20     14.31 o 
  16   4   7      135.96      126.66      9.64 o 
  17   4   7      138.04      131.31      7.78 o 
  18   4   7      107.04      110.44      6.99 o 
  19   4   7      183.42      190.66      8.31 o 
  20   4   7       29.40       37.64      6.77 o 
  21   4   7       80.52       82.46      8.98 o 
   0   0   8     4267.44     4077.78     60.02 o 
   2   0   8     4535.35     4663.77     52.81 o 
   4   0   8     2975.00     2815.91     29.01 o 
   6   0   8     3231.50     3164.69     28.04 o 
   8   0   8     2410.22     2355.43     27.60 o 
  10   0   8     1666.77     1529.65     50.06 o 
  12   0   8      214.40      205.87     11.42 o 
  14   0   8       44.60       41.83      5.98 o 
  16   0   8      261.38      257.66     18.84 o 
  18   0   8      140.87      141.28     10.38 o 
  20   0   8      194.36      214.43     15.83 o 
  22   0   8     1305.45     1387.20     37.29 o 
  24   0   8      461.50      425.61     31.04 o 
  26   0   8      359.02      368.21     26.86 o 
  28   0   8      519.66      496.16     28.60 o 
  30   0   8      172.74      166.58     15.54 o 
  32   0   8       54.34       52.40      8.58 o 
   0   1   8     1212.00     1189.56     21.24 o 
   1   1   8      149.83      145.70      5.46 o 
   2   1   8     1088.82     1062.76     16.07 o 
   3   1   8      333.89      321.50      8.08 o 
   4   1   8      280.74      298.52      7.96 o 
   5   1   8      492.54      462.45      9.87 o 
   6   1   8      244.62      240.75      7.97 o 
   7   1   8      544.12      501.21     11.50 o 
   8   1   8      772.39      744.94     16.09 o 
   9   1   8     2322.30     2167.95     42.92 o 
  10   1   8       96.63      108.38      7.10 o 
  11   1   8     2870.62     2658.76     31.37 o 
  12   1   8      160.66      168.89      8.46 o 
  13   1   8     1264.31     1260.46     23.80 o 
  14   1   8      450.23      471.16     14.98 o 
  15   1   8     2979.38     2936.39     52.50 o 
  16   1   8      192.02      206.47     10.22 o 
  17   1   8     1278.34     1237.37     22.37 o 
  18   1   8      264.62      258.40     10.60 o 
  19   1   8      470.75      489.69     14.31 o 
  20   1   8     1435.58     1440.36     24.44 o 
  21   1   8      254.60      258.12     10.35 o 
  22   1   8      858.28      851.42     24.06 o 
  23   1   8      104.50       94.62      8.62 o 
  24   1   8      397.09      391.70     15.82 o 
  25   1   8       12.35       14.72      4.59 o 
  26   1   8      425.16      426.59     15.53 o 
  27   1   8       13.14       13.81      4.12 o 
  28   1   8      166.71      156.22     11.03 o 
  29   1   8       72.76       66.07     12.67 o 
  30   1   8      142.40      131.02      9.09 o 
  31   1   8      266.50      230.72     19.74 o 
  32   1   8        9.88        7.77      4.28 o 
  33   1   8      147.96      138.80     11.33 o 
   0   2   8      608.63      631.75     20.44 o 
   1   2   8      666.88      666.88     14.83 o 
   2   2   8      452.61      454.57     13.92 o 
   3   2   8      940.20      943.02     19.43 o 
   4   2   8      667.93      643.82     12.73 o 
   5   2   8      892.85      884.11     16.53 o 
   6   2   8       75.85       76.18      6.94 o 
   7   2   8     2141.99     2058.74     54.65 o 
   8   2   8       32.65       48.41      8.80 o 
   9   2   8      819.09      816.23     22.89 o 
  10   2   8       92.18      105.56      9.07 o 
  11   2   8     1177.92     1145.11     27.41 o 
  12   2   8        3.13        8.19      4.99 o 
  13   2   8      788.37      808.34     21.39 o 
  14   2   8       29.49       34.61      5.43 o 
  15   2   8      637.84      651.41     19.15 o 
  16   2   8       69.90       72.16      7.03 o 
  17   2   8      556.31      520.48     23.91 o 
  18   2   8       65.79       53.48      8.53 o 
  19   2   8      462.82      419.22     16.45 o 
  20   2   8      268.53      268.72     12.61 o 
  21   2   8       49.73       43.05      5.70 o 
  22   2   8      207.09      237.99     14.40 o 
  23   2   8      194.17      205.30     13.32 o 
  24   2   8      257.16      267.38     14.69 o 
  25   2   8        4.22        1.74      3.18 o 
  26   2   8      197.69      210.42     12.16 o 
  27   2   8       56.41       52.06      6.64 o 
  28   2   8       97.74       97.80     10.77 o 
  29   2   8       25.82       26.61      4.21 o 
  30   2   8        1.46        5.73      3.48 o 
   0   3   8     1650.83     1687.47     38.26 o 
   1   3   8        9.07       16.17      4.63 o 
   2   3   8      909.89      941.37     20.26 o 
   3   3   8      377.86      372.10     13.08 o 
   4   3   8     2741.94     2723.02     34.08 o 
   5   3   8      222.29      226.69     10.54 o 
   6   3   8     2058.23     2114.02     34.66 o 
   7   3   8       42.26       52.59     11.59 o 
   8   3   8      572.07      586.83     23.78 o 
   9   3   8       34.13       24.67      6.25 o 
  10   3   8      386.60      340.67     28.27 o 
  11   3   8       67.91       64.35     14.32 o 
  12   3   8      116.38      109.63     11.12 o 
  13   3   8       17.51       18.91      5.82 o 
  14   3   8       30.79       26.40      6.41 o 
  15   3   8       13.45       10.00      5.29 o 
  16   3   8      141.45      165.98     12.80 o 
  17   3   8       48.97       49.25      7.63 o 
  18   3   8      383.82      385.72     23.05 o 
  19   3   8       40.60       34.92      6.35 o 
  20   3   8      564.23      508.32     19.57 o 
  21   3   8       22.77       10.50      4.47 o 
  22   3   8      327.59      311.88     31.03 o 
  23   3   8       10.91       14.62      4.43 o 
  24   3   8      285.17      298.03     31.44 o 
  25   3   8       13.37        2.58      3.30 o 
  26   3   8      172.87      189.85     12.90 o 
   0   4   8       67.69       66.79     11.79 o 
   1   4   8       86.58       67.65      7.82 o 
   2   4   8      373.72      372.96     16.66 o 
   3   4   8       19.62        8.59      6.54 o 
   4   4   8      327.50      307.64     20.64 o 
   5   4   8      265.33      285.80     15.22 o 
   6   4   8       11.59       24.92      5.74 o 
   7   4   8      470.05      491.72     19.78 o 
   8   4   8       11.14       20.88      5.09 o 
   9   4   8      349.07      348.55     13.69 o 
  10   4   8        7.64        2.64      3.06 o 
  11   4   8      178.76      186.14      9.46 o 
  12   4   8      102.45       87.39      6.81 o 
  13   4   8      364.63      376.02     12.90 o 
  14   4   8       14.92       25.70      4.25 o 
  15   4   8      227.41      227.27      9.59 o 
  16   4   8       25.92       23.09      4.17 o 
  17   4   8      121.82      118.69      9.79 o 
  18   4   8       19.06       23.21      5.50 o 
   2   0   9      447.01      432.40     12.50 o 
   4   0   9     1570.07     1615.48     24.48 o 
   6   0   9     2116.19     2064.07     40.64 o 
   8   0   9     2273.50     2240.67     32.59 o 
  10   0   9     1467.26     1421.75     30.31 o 
  12   0   9     1730.32     1733.75     41.42 o 
  14   0   9     4153.60     4208.77     54.29 o 
  16   0   9     2380.30     2470.18     51.97 o 
  18   0   9       87.68       86.58     15.58 o 
  20   0   9      784.49      768.56     29.35 o 
  22   0   9      649.44      646.32     25.44 o 
  24   0   9       58.14       67.68     13.20 o 
  26   0   9      115.71      102.57     13.77 o 
  28   0   9      277.18      260.14     19.17 o 
  30   0   9      236.87      229.23     16.06 o 
   1   1   9     2231.45     2109.11     21.51 o 
   2   1   9        5.83       20.40      3.51 o 
   3   1   9     1979.56     1865.21     22.84 o 
   4   1   9      268.35      261.73      8.46 o 
   5   1   9      827.11      805.07     13.76 o 
   6   1   9      610.09      600.52     13.82 o 
   7   1   9      858.63      842.72     15.72 o 
   8   1   9      238.02      235.85      9.86 o 
   9   1   9     1079.43     1051.17     23.24 o 
  10   1   9      261.23      246.21     10.16 o 
  11   1   9       15.24       17.80      4.05 o 
  12   1   9     1108.01     1081.68     22.88 o 
  13   1   9       40.71       39.82      5.47 o 
  14   1   9      226.83      219.34     10.86 o 
  15   1   9      281.00      298.27     11.40 o 
  16   1   9      492.14      514.42     14.87 o 
  17   1   9     1073.76     1120.54     21.77 o 
  18   1   9      601.82      628.34     16.37 o 
  19   1   9      256.98      241.69     10.35 o 
  20   1   9       35.58       36.85      4.80 o 
  21   1   9      510.23      500.05     15.78 o 
  22   1   9        9.97       13.91      3.87 o 
  23   1   9      317.04      314.24     14.10 o 
  24   1   9      110.91      120.30      8.76 o 
  25   1   9      173.70      174.75      9.94 o 
  26   1   9       39.58       38.10      9.42 o 
  27   1   9      430.93      444.59     17.20 o 
  28   1   9       16.80       17.99     12.48 o 
  29   1   9      228.74      228.69     12.61 o 
  30   1   9        8.43        5.48      4.12 o 
  31   1   9        8.04        8.08      3.83 o 
   1   2   9     1583.02     1614.85     23.64 o 
   2   2   9      112.22      120.78      7.87 o 
   3   2   9     1158.43     1116.13     19.60 o 
   4   2   9      317.52      323.07     12.74 o 
   5   2   9     1703.12     1693.93     25.06 o 
   6   2   9      140.83      139.34      9.29 o 
   7   2   9      313.16      326.24     13.89 o 
   8   2   9       19.60       19.02      4.43 o 
   9   2   9      133.83      128.09     11.13 o 
  10   2   9      651.91      636.32     23.49 o 
  11   2   9      423.84      419.45     19.47 o 
  12   2   9      918.81      877.43     28.06 o 
  13   2   9       85.67       83.35      9.47 o 
  14   2   9      259.15      244.35     11.76 o 
  15   2   9       60.09       52.69      8.48 o 
  16   2   9      123.80      125.55      8.88 o 
  17   2   9       79.71       81.44      7.25 o 
  18   2   9      139.20      131.30      8.92 o 
  19   2   9      150.37      142.46      7.93 o 
  20   2   9       14.34        9.56      3.73 o 
  21   2   9      256.35      277.42     10.22 o 
  22   2   9       18.07       22.73      4.55 o 
  23   2   9      356.86      354.07     13.22 o 
  24   2   9       55.94       62.06      5.85 o 
  25   2   9      740.87      737.98     26.05 o 
  26   2   9       20.54       16.64      4.16 o 
  27   2   9      207.96      190.73      8.01 o 
   1   3   9       50.94       61.96     12.84 o 
   2   3   9      603.86      613.46     22.81 o 
   3   3   9       42.62       44.63      7.37 o 
   4   3   9      314.67      307.78     16.31 o 
   5   3   9      117.58      122.31     10.58 o 
   6   3   9      249.33      294.93     24.52 o 
   7   3   9       96.37      101.73      9.90 o 
   8   3   9      577.01      600.23     28.84 o 
   9   3   9        0.13       10.76      5.23 o 
  10   3   9      888.08      925.77     56.14 o 
  11   3   9       21.35       19.34      5.40 o 
  12   3   9      611.71      605.03     47.81 o 
  13   3   9       87.97       64.08      8.45 o 
  14   3   9      609.18      570.34     24.28 o 
  15   3   9       10.38       12.86      4.98 o 
  16   3   9      335.08      343.77     16.80 o 
  17   3   9       28.25       29.60      5.90 o 
  18   3   9      347.84      360.65     16.28 o 
  19   3   9        9.35        1.59      3.69 o 
  20   3   9      102.72       96.77      8.22 o 
  21   3   9       10.54       16.15      3.97 o 
  22   3   9       46.57       45.67      5.56 o 
  23   3   9        1.03       -2.64      3.90 o 
   7   4   9      141.54      163.58     15.32 o 
   8   4   9      199.64      185.10     16.21 o 
   9   4   9       47.66       46.87      9.56 o 
  10   4   9      349.75      314.19     20.37 o 
  11   4   9       12.43       15.06      5.62 o 
  12   4   9      265.95      235.96     17.15 o 
  13   4   9       35.56       28.90      7.04 o 
  14   4   9      182.67      152.12     12.92 o 
   0   0  10     1608.51     1608.28     38.48 o 
   2   0  10     1666.34     1614.72     27.04 o 
   4   0  10     1730.83     1683.05     26.35 o 
   6   0  10      883.91      899.17     22.68 o 
   8   0  10      101.36      106.84     11.47 o 
  10   0  10       81.44       67.43      9.55 o 
  12   0  10     1284.39     1300.40     37.08 o 
  14   0  10      219.18      222.55     31.16 o 
  16   0  10      927.46      917.73     35.50 o 
  18   0  10      889.87      924.89     31.91 o 
  20   0  10      534.47      532.04     23.73 o 
  22   0  10     1692.77     1750.75     39.45 o 
  24   0  10      747.70      826.46     37.25 o 
  26   0  10      406.78      407.61     23.62 o 
  28   0  10      233.65      220.40     15.42 o 
   0   1  10      734.15      753.81     22.56 o 
   1   1  10      114.62      113.17      5.49 o 
   2   1  10      659.58      681.84     16.43 o 
   3   1  10      276.89      280.89      9.45 o 
   4   1  10      780.49      777.82     15.44 o 
   5   1  10      639.84      642.66     12.97 o 
   6   1  10      586.14      576.46     13.93 o 
   7   1  10      951.92      949.26     20.53 o 
   8   1  10      240.02      252.38     11.38 o 
   9   1  10     1257.95     1233.14     27.46 o 
  10   1  10      756.66      745.12     22.71 o 
  11   1  10      619.24      627.35     18.53 o 
  12   1  10       91.80       94.98      6.75 o 
  13   1  10      117.00      127.13      7.76 o 
  14   1  10       49.48       46.32      5.19 o 
  15   1  10      457.46      455.62     15.29 o 
  16   1  10       30.85       32.82      4.84 o 
  17   1  10      582.82      585.47     15.60 o 
  18   1  10       32.45       33.14      4.71 o 
  19   1  10      575.49      582.96     15.13 o 
  20   1  10      170.23      160.36     10.97 o 
  21   1  10      117.09      117.51      7.63 o 
  22   1  10       28.02       18.36      8.17 o 
  23   1  10      116.19      102.41      9.61 o 
  24   1  10      126.28      125.81      9.97 o 
  25   1  10       37.12       33.54      9.53 o 
  26   1  10      144.18      140.75      9.32 o 
  27   1  10        4.80       10.33      3.41 o 
  28   1  10       69.20       68.55      8.47 o 
   0   2  10      220.48      213.57     13.40 o 
   1   2  10      307.94      319.40     11.28 o 
   2   2  10      451.19      449.74     15.41 o 
   3   2  10       88.13       74.83      8.89 o 
   4   2  10     1077.46     1106.97     56.10 o 
   5   2  10      392.94      391.06     18.97 o 
   6   2  10      215.47      213.13     14.16 o 
   7   2  10     1021.55      997.99     23.55 o 
   8   2  10      340.08      304.50     13.54 o 
   9   2  10      992.76      966.29     29.53 o 
  10   2  10       81.62       89.44     11.43 o 
  11   2  10     1536.90     1478.53     30.38 o 
  12   2  10       14.71       16.84      4.73 o 
  13   2  10     1077.54     1080.72     26.65 o 
  14   2  10        8.58       19.64      5.25 o 
  15   2  10     1028.19     1000.42     26.24 o 
  16   2  10       30.81       32.83      4.76 o 
  17   2  10      414.72      373.77     13.20 o 
  18   2  10       60.36       61.51      4.93 o 
  19   2  10      113.15      112.43      8.14 o 
  20   2  10       55.56       47.96      4.13 o 
  21   2  10       90.19       83.40      4.98 o 
  22   2  10       44.48       44.92      4.85 o 
  23   2  10       59.37       47.75      4.80 o 
  24   2  10       14.85       14.65      3.91 o 
  25   2  10        2.16       -1.24      4.00 o 
   0   3  10     1633.09     1595.46     47.66 o 
   1   3  10       79.24      100.36      9.31 o 
   2   3  10      518.84      525.87     19.45 o 
   3   3  10       44.14       45.80      6.68 o 
   4   3  10      331.56      346.53     24.06 o 
   5   3  10       20.73       22.40      8.67 o 
   6   3  10      439.03      476.33     28.85 o 
   7   3  10       32.08       39.98     10.67 o 
   8   3  10      122.91      131.37     16.08 o 
   9   3  10       10.61       13.26      6.98 o 
  10   3  10        3.88       10.83      4.55 o 
  11   3  10       34.35       36.73      6.40 o 
  12   3  10       19.09       28.34      5.37 o 
  13   3  10       19.33       29.47      5.69 o 
  14   3  10       66.01       58.40      7.20 o 
  15   3  10       13.07        3.52      4.24 o 
  16   3  10       83.03       66.44      7.63 o 
  17   3  10        6.83        6.45      5.00 o 
  18   3  10      132.28      109.91      6.77 o 
  19   3  10        5.40        9.41      5.77 o 
  20   3  10      254.61      275.42     11.35 o 
   2   0  11       41.07       42.36      5.21 o 
   4   0  11       47.56       45.67      5.23 o 
   6   0  11      597.95      662.63     26.92 o 
   8   0  11      847.75      937.67     31.67 o 
  10   0  11     1892.99     1970.58     45.73 o 
  12   0  11     2021.10     2111.62     46.90 o 
  14   0  11     1258.61     1273.44     36.35 o 
  16   0  11      403.86      455.68     25.88 o 
  18   0  11      588.79      617.02     31.64 o 
  20   0  11      269.24      277.89     15.96 o 
  22   0  11       28.77       38.34      6.26 o 
  24   0  11       19.53       15.03      5.59 o 
  26   0  11        4.52       10.10      4.37 o 
   1   1  11     1232.31     1234.12     18.23 o 
   2   1  11      418.34      407.90     10.63 o 
   3   1  11      401.21      404.13      9.67 o 
   4   1  11      325.37      331.88     10.45 o 
   5   1  11      771.83      763.22     17.27 o 
   6   1  11      193.61      191.25     10.25 o 
   7   1  11      591.36      550.24     18.38 o 
   8   1  11       60.02       73.46      7.03 o 
   9   1  11      370.20      376.15     13.90 o 
  10   1  11      466.04      460.89     15.17 o 
  11   1  11       52.84       56.45      5.95 o 
  12   1  11      137.64      142.51      8.79 o 
  13   1  11       42.50       28.10      4.90 o 
  14   1  11       33.72       41.70      5.22 o 
  15   1  11       72.35       71.14      6.52 o 
  16   1  11      227.10      228.89     10.68 o 
  17   1  11       38.10       47.45      5.43 o 
  18   1  11      208.19      211.20     11.53 o 
  19   1  11       71.04       73.43      9.61 o 
  20   1  11      203.97      194.75     10.43 o 
  21   1  11      248.61      251.11     14.20 o 
  22   1  11        0.49        9.78      2.65 o 
  23   1  11      254.11      248.30     12.29 o 
  24   1  11        3.02        4.51      2.78 o 
  25   1  11      158.82      158.18      8.50 o 
   1   2  11     1198.25     1212.00     31.43 o 
   2   2  11       39.16       59.79      7.55 o 
   3   2  11      870.01      837.33     46.28 o 
   4   2  11      106.70      105.13     13.26 o 
   5   2  11      704.17      719.80     23.59 o 
   6   2  11      195.30      208.50     17.94 o 
   7   2  11       77.45       73.74      8.55 o 
   8   2  11      152.68      144.12     12.67 o 
   9   2  11      223.82      218.40     10.94 o 
  10   2  11       88.03       87.21      7.50 o 
  11   2  11       31.59       26.52      4.73 o 
  12   2  11       97.59       89.49      9.51 o 
  13   2  11       29.67       29.53      4.54 o 
  14   2  11      137.35      124.78      9.80 o 
  15   2  11      106.96       99.46      9.11 o 
  16   2  11       79.19       71.00      5.88 o 
  17   2  11      218.53      219.71      9.24 o 
  18   2  11       58.64       47.33      4.62 o 
  19   2  11      242.55      228.36      8.58 o 
  20   2  11       32.61       41.86      4.71 o 
  21   2  11      387.99      360.27     21.29 o 
  22   2  11       22.71       24.23      6.66 o 
   1   3  11      114.01      113.84     11.97 o 
   2   3  11      168.65      160.57     14.24 o 
   3   3  11       67.83       77.00     10.39 o 
   4   3  11      206.20      210.22     16.60 o 
   5   3  11       11.56       24.55      7.58 o 
   6   3  11      297.85      315.29     20.88 o 
   7   3  11       25.03       28.89      8.17 o 
   8   3  11      254.08      271.42     20.21 o 
   9   3  11       49.35       53.64      9.85 o 
  10   3  11      495.38      523.06     27.85 o 
  11   3  11        0.83       -2.02      4.96 o 
  12   3  11      479.88      455.98     25.75 o 
  13   3  11        2.98        3.17      3.45 o 
  14   3  11      338.22      316.32     14.31 o 
  15   3  11        0.38        2.35      2.97 o 
  16   3  11      342.65      344.52     19.58 o 
   0   0  12     2222.80     2286.93     44.58 o 
   2   0  12     1208.69     1287.08     23.57 o 
   4   0  12     1777.86     1740.17     48.82 o 
   6   0  12     1002.22     1007.96     31.88 o 
   8   0  12       50.30       61.85      8.96 o 
  10   0  12      131.85      134.34     12.10 o 
  12   0  12       23.35       22.38      6.73 o 
  14   0  12       28.42       21.18      6.02 o 
  16   0  12       99.35      101.66      9.71 o 
  18   0  12      133.96      138.17     10.57 o 
  20   0  12      219.68      234.85     12.49 o 
  22   0  12      249.76      261.44     16.58 o 
   0   1  12       51.95       63.90      7.07 o 
   1   1  12       61.53       60.42      4.68 o 
   2   1  12       51.86       60.75      4.78 o 
   3   1  12       77.79       84.40      5.77 o 
   4   1  12      220.48      223.42      9.07 o 
   5   1  12      256.94      262.67     12.54 o 
   6   1  12       90.26       99.20      6.24 o 
   7   1  12      463.88      471.27     14.18 o 
   8   1  12      108.21      127.05      7.04 o 
   9   1  12      601.24      609.78     16.42 o 
  10   1  12       88.11       96.96      7.10 o 
  11   1  12      811.70      800.20     18.59 o 
  12   1  12       30.93       49.49      5.37 o 
  13   1  12      655.59      690.99     16.94 o 
  14   1  12        1.28       16.71      3.89 o 
  15   1  12      600.45      599.52     17.51 o 
  16   1  12       85.30       82.39      7.01 o 
  17   1  12      409.04      393.12     13.68 o 
  18   1  12       67.50       67.01      5.99 o 
  19   1  12      133.52      137.96      7.86 o 
  20   1  12       86.13       91.58      6.04 o 
  21   1  12       15.76        9.69      2.77 o 
  22   1  12      130.11      133.71     11.90 o 
   0   2  12       82.95       85.55     13.73 o 
   1   2  12       19.16       14.76      5.50 o 
   2   2  12       69.52       74.12     12.26 o 
   3   2  12       94.18       90.03      7.20 o 
   4   2  12       32.88       45.76      5.62 o 
   5   2  12      434.10      423.50     14.43 o 
   6   2  12      113.51      107.87      8.85 o 
   7   2  12      241.28      241.18     11.16 o 
   8   2  12       15.76       18.76      4.19 o 
   9   2  12      207.24      219.13     10.83 o 
  10   2  12        8.28       10.21      3.67 o 
  11   2  12      303.73      294.96     16.13 o 
  12   2  12       23.57       25.34      4.42 o 
  13   2  12      162.04      149.96      8.87 o 
  14   2  12       17.55       14.32      3.95 o 
  15   2  12      196.23      188.23      9.28 o 
  16   2  12       36.80       34.24      4.33 o 
  17   2  12      107.87      104.74     10.43 o 
  18   2  12       59.32       64.72      9.17 o 
   0   3  12      407.26      401.45     23.68 o 
   1   3  12       36.94       35.18      8.09 o 
   2   3  12      429.26      432.66     16.72 o 
   3   3  12        2.78       21.47      3.92 o 
   4   3  12      371.70      366.83     13.93 o 
   5   3  12        4.26        5.92      5.94 o 
   6   3  12      398.03      408.00     15.76 o 
   7   3  12        4.44        9.07      3.74 o 
   8   3  12      249.02      253.89     11.82 o 
   9   3  12        8.99       11.67      5.13 o 
   2   0  13      210.67      195.54     10.14 o 
   4   0  13      193.33      200.53     12.92 o 
   6   0  13      359.77      343.57     16.97 o 
   8   0  13      221.31      245.39     14.39 o 
  10   0  13      362.23      420.97     18.17 o 
  12   0  13      182.43      198.35     12.19 o 
  14   0  13      357.21      370.41     15.81 o 
  16   0  13      284.44      269.08     12.77 o 
  18   0  13      136.46      142.06      8.69 o 
   1   1  13      797.69      787.04     26.82 o 
   2   1  13        4.16       14.01      4.00 o 
   3   1  13      316.53      331.76     21.04 o 
   4   1  13       61.63       66.67      8.08 o 
   5   1  13      297.69      333.07     16.38 o 
   6   1  13      197.87      208.36     13.09 o 
   7   1  13      159.87      170.17     11.82 o 
   8   1  13       78.73       85.79      8.76 o 
   9   1  13      107.70      111.59     14.10 o 
  10   1  13      357.79      356.07     10.46 o 
  11   1  13       74.94       86.49      5.55 o 
  12   1  13      254.89      261.76      8.98 o 
  13   1  13       20.70       28.56      3.47 o 
  14   1  13      171.50      176.25      7.19 o 
  15   1  13      138.29      133.93      6.23 o 
  16   1  13       67.59       54.74      6.04 o 
  17   1  13      222.33      217.66     14.59 o 
   1   2  13      426.95      428.95     17.56 o 
   2   2  13        5.42        4.62      3.28 o 
   3   2  13      372.72      376.42     24.95 o 
   4   2  13      104.38       84.51     12.45 o 
   5   2  13      283.27      269.09     21.17 o 
   6   2  13       32.78       34.70      8.69 o 
   7   2  13      146.06      135.06     14.45 o 
   8   2  13       14.16       11.19      6.12 o 
   9   2  13       84.99       81.30     11.25 o 
  10   2  13       70.41       85.07     11.20 o 
  11   2  13       17.55       30.38      7.16 o 
  12   2  13      212.27      170.03     14.35 o 
   0   0  14      596.36      606.37     26.25 o 
   2   0  14      190.65      206.72     17.46 o 
   4   0  14      203.58      217.65     18.96 o 
   6   0  14      267.50      261.06     12.12 o 
   8   0  14      213.77      205.44     16.60 o 
  10   0  14      101.79       99.02     10.30 o 
  12   0  14       82.22       81.50      9.91 o 
   0   1  14      294.95      266.19     17.59 o 
   1   1  14       10.56       20.06      5.67 o 
   2   1  14      241.18      246.36     18.28 o 
   3   1  14       74.43       67.16     10.95 o 
   4   1  14      317.81      306.48     20.96 o 
   5   1  14      168.21      154.65     15.43 o 
   6   1  14       27.98       41.30      8.69 o 
   7   1  14      180.40      176.77     16.08 o 
   8   1  14       37.83       39.17      8.41 o 
   9   1  14      197.01      214.01     10.56 o 
  10   1  14       20.25       29.42     10.21 o 
                                                 
